# Supplementary material for: Real-world safety of aliskiren in primary hypertension: A cross-database study
Source: PLoS One. 2026 Apr 3;21(4):e0346326. doi: 10.1371/journal.pone.0346326 (PMC13048407; doi:10.1371/journal.pone.0346326)
Supplement: S4 Table — (XLSX) [file pone.0346326.s004.xlsx]

## Sheet: Preferred Term
System Organ Class (SOC)	SOC code	High Level Group Term（HLGT）	HLGT code	High Level Term	HLT code	Preferred Term	PT code	a（Target drugs - Target reports）	b（Target drugs - Other reports ）	c（Other drugs - Target reports）	d（Other drugs - Other reports）	ROR	ROR（95%CI Lower）	ROR（95%CI Upper）	ROR（Y，N）	PRR	PRR（95%CI Lower）	PRR（95%CI Upper）	PRR（Y，N）	Chi-Square	MHRA（PRR）（Y，N）	IC	EIC	IC（95%CI Lower/IC025）	IC（95%CI Upper）	IC（Y，N）	IC signal strength	EBGM	EBGM（95%CI Lower）	EBGM（95%CI Upper）	EBGM（Y，N）	ROR(95% CI)	PRR(95% CI)	PRR(Chi_Square)	IC(IC025)	IC(IC025)(Noren)	EBGM(EBGM05)	IME(important medical event)	DME(Designated Medical Event)
Investigations	10022891	Cardiac and vascular investigations (excl enzyme tests)	10007512	Vascular tests NEC (incl blood pressure)	10047110	Blood pressure increased	10005750	465	16629	252991	117665251	13.0056	11.8596	14.2623	Y	12.679	11.5908	13.8693	Y	5003.99	Y	3.66193	3.6262	3.4906	3.76179	Y	+++	12.6576	11.5423	13.8806	Y	13.01(11.86,14.26)	12.68(11.59,13.87)	12.68(5003.99)	3.66(3.49)	3.64(3.49)	12.66(11.54)	N	N
General disorders and administration site conditions	10018065	Therapeutic and nontherapeutic effects (excl toxicity)	10062915	Therapeutic and nontherapeutic responses	10043409	Drug ineffective	10013709	355	16739	1670512	116247730	1.47582	1.32854	1.63943	Y	1.46594	1.32253	1.6249	Y	53.3183	N	0.551728	0.549757	0.395232	0.704282	Y	+	1.46584	1.31955	1.62834	N	1.48(1.33,1.64)	1.47(1.32,1.62)	1.47(53.32)	0.55(0.40)	0.55(0.38)	1.47(1.32)	N	N
Nervous system disorders	10029205	Neurological disorders NEC	10029305	Neurological signs and symptoms NEC	10029306	Dizziness	10013573	334	16760	1807908	116110334	1.27987	1.14848	1.4263	Y	1.2744	1.146	1.4172	Y	20.0379	N	0.349766	0.3485	0.189304	0.507697	Y	+	1.27435	1.14353	1.42015	N	1.28(1.15,1.43)	1.27(1.15,1.42)	1.27(20.04)	0.35(0.19)	0.35(0.17)	1.27(1.14)	N	N
Vascular disorders	10047065	Vascular hypertensive disorders	10057166	Vascular hypertensive disorders NEC	10020774	Hypertension	10020772	314	16780	350221	117568021	6.28181	5.61796	7.0241	Y	6.18479	5.54255	6.90145	Y	1367.64	Y	2.62764	2.60402	2.43989	2.76816	Y	++	6.18014	5.52704	6.91042	Y	6.28(5.62,7.02)	6.18(5.54,6.90)	6.18(1367.64)	2.63(2.44)	2.62(2.43)	6.18(5.53)	N	N
Investigations	10022891	Renal and urinary tract investigations and urinalyses	10038362	Renal function analyses	10038454	Blood creatinine increased	10005483	287	16807	101371	117816871	19.8466	17.658	22.3064	Y	19.5301	17.4105	21.9078	Y	5035.94	Y	4.28376	4.19395	4.02227	4.36564	Y	+++	19.4778	17.3299	21.8919	Y	19.85(17.66,22.31)	19.53(17.41,21.91)	19.53(5035.94)	4.28(4.02)	4.24(4.04)	19.48(17.33)	N	N
Gastrointestinal disorders	10017947	Gastrointestinal motility and defaecation conditions	10017977	Diarrhoea (excl infective)	10012736	Diarrhoea	10012735	277	16817	1446242	116472000	1.32651	1.17799	1.49376	Y	1.32122	1.17555	1.48494	Y	21.8974	N	0.401807	0.400056	0.225585	0.574528	Y	+	1.32116	1.17324	1.48773	N	1.33(1.18,1.49)	1.32(1.18,1.48)	1.32(21.90)	0.40(0.23)	0.40(0.20)	1.32(1.17)	N	N
Respiratory, thoracic and mediastinal disorders	10038738	Respiratory disorders NEC	10038716	Breathing abnormalities	10006334	Dyspnoea	10013968	268	16826	1332289	116585953	1.3938	1.23534	1.57259	Y	1.38763	1.2322	1.56267	Y	29.3456	N	0.472542	0.47038	0.293059	0.647701	Y	+	1.38755	1.2298	1.56554	N	1.39(1.24,1.57)	1.39(1.23,1.56)	1.39(29.35)	0.47(0.29)	0.47(0.27)	1.39(1.23)	N	N
Vascular disorders	10047065	Decreased and nonspecific blood pressure disorders and shock	10011954	Blood pressure disorders NEC	10005742	Blood pressure inadequately controlled	10051128	239	16855	7626	117910616	219.243	192.586	249.589	Y	216.191	190.24	245.683	Y	49640.5	Y	7.71185	6.80915	6.61879	6.9995	Y	+++	209.652	184.162	238.671	Y	219.24(192.59,249.59)	216.19(190.24,245.68)	216.19(49640.5)	7.71(6.62)	7.19(6.98)	209.65(184.16)	N	N
Nervous system disorders	10029205	Headaches	10019231	Headaches NEC	10019233	Headache	10019211	226	16868	2630923	115287319	0.587108	0.514891	0.669454	N	0.592567	0.520581	0.674507	N	64.7507	N	-0.754864	-0.752357	-0.945142	-0.559572	N	-	0.592602	0.519709	0.675719	N	0.59(0.51,0.67)	0.59(0.52,0.67)	0.59(64.75)	-0.75(-0.95)	-0.75(-0.97)	0.59(0.52)	N	N
Skin and subcutaneous tissue disorders	10040785	Angioedema and urticaria	10002426	Angioedemas	10002425	Angioedema	10002424	222	16872	234389	117683853	6.60642	5.78675	7.54219	Y	6.53361	5.73282	7.44626	Y	1041.53	Y	2.70672	2.67131	2.47674	2.86587	Y	++	6.52837	5.71838	7.45309	Y	6.61(5.79,7.54)	6.53(5.73,7.45)	6.53(1041.53)	2.71(2.48)	2.69(2.47)	6.53(5.72)	Y	Y
General disorders and administration site conditions	10018065	General system disorders NEC	10018073	Oedema NEC	10030113	Oedema peripheral	10030124	196	16898	288874	117629368	4.72311	4.10256	5.43753	Y	4.68042	4.07205	5.37969	Y	568.247	Y	2.22587	2.1991	1.99227	2.40592	Y	++	4.67793	4.06331	5.38551	Y	4.72(4.10,5.44)	4.68(4.07,5.38)	4.68(568.25)	2.23(1.99)	2.21(1.98)	4.68(4.06)	N	N
Vascular disorders	10047065	Decreased and nonspecific blood pressure disorders and shock	10011954	Vascular hypotensive disorders	10057181	Hypotension	10021097	194	16900	424751	117493491	3.17537	2.75624	3.65824	Y	3.15068	2.73921	3.62397	Y	285.706	Y	1.65521	1.63931	1.43146	1.84716	Y	+	3.1497	2.73396	3.62866	Y	3.18(2.76,3.66)	3.15(2.74,3.62)	3.15(285.71)	1.66(1.43)	1.65(1.41)	3.15(2.73)	N	N
Renal and urinary disorders	10038359	Renal disorders (excl nephropathies)	10038430	Renal failure and impairment	10038443	Acute kidney injury	10069339	178	16916	303650	117614592	4.07578	3.51605	4.7246	Y	4.04375	3.49379	4.68027	Y	408.619	Y	2.01506	1.99066	1.7738	2.20751	Y	++	4.04196	3.48688	4.68541	Y	4.08(3.52,4.72)	4.04(3.49,4.68)	4.04(408.62)	2.02(1.77)	2.00(1.75)	4.04(3.49)	Y	Y
Gastrointestinal disorders	10017947	Gastrointestinal signs and symptoms	10018012	Nausea and vomiting symptoms	10028817	Nausea	10028813	177	16917	2701914	115216328	0.446162	0.384747	0.51738	N	0.451897	0.39029	0.523227	N	120.42	N	-1.14582	-1.14146	-1.35886	-0.924058	N	-	0.451932	0.389723	0.524072	N	0.45(0.38,0.52)	0.45(0.39,0.52)	0.45(120.42)	-1.15(-1.36)	-1.14(-1.39)	0.45(0.39)	N	N
General disorders and administration site conditions	10018065	General system disorders NEC	10018073	Asthenic conditions	10003550	Fatigue	10016256	171	16923	1941491	115976751	0.603607	0.519193	0.701745	N	0.607572	0.523392	0.705292	N	44.0645	N	-0.71879	-0.715579	-0.936702	-0.494457	N	-	0.607607	0.522634	0.706395	N	0.60(0.52,0.70)	0.61(0.52,0.71)	0.61(44.06)	-0.72(-0.94)	-0.72(-0.97)	0.61(0.52)	N	N
Metabolism and nutrition disorders	10027433	Electrolyte and fluid balance conditions	10014412	Potassium imbalance	10036451	Hyperkalaemia	10020646	171	16923	62255	117855987	19.1292	16.4507	22.2437	Y	18.9478	16.3193	21.9997	Y	2900.67	Y	4.24021	4.09729	3.87588	4.31871	Y	+++	18.8987	16.2525	21.9757	Y	19.13(16.45,22.24)	18.95(16.32,22.00)	18.95(2900.67)	4.24(3.88)	4.17(3.91)	18.90(16.25)	Y	N
Skin and subcutaneous tissue disorders	10040785	Epidermal and dermal conditions	10014982	Rashes, eruptions and exanthems NEC	10052566	Rash	10037844	170	16924	2055998	115862244	0.566064	0.486687	0.658386	N	0.570379	0.491135	0.662409	N	55.9834	N	-0.809917	-0.806373	-1.02813	-0.584612	N	-	0.570415	0.490428	0.663446	N	0.57(0.49,0.66)	0.57(0.49,0.66)	0.57(55.98)	-0.81(-1.03)	-0.81(-1.06)	0.57(0.49)	N	N
Respiratory, thoracic and mediastinal disorders	10038738	Respiratory disorders NEC	10038716	Coughing and associated symptoms	10011233	Cough	10011224	152	16942	652361	117265881	1.61273	1.37468	1.89201	Y	1.60729	1.37199	1.88294	Y	35.0626	N	0.684499	0.678699	0.444361	0.913038	Y	+	1.60714	1.36992	1.88545	N	1.61(1.37,1.89)	1.61(1.37,1.88)	1.61(35.06)	0.68(0.44)	0.68(0.41)	1.61(1.37)	N	N
Nervous system disorders	10029205	Central nervous system vascular disorders	10007963	Central nervous system haemorrhages and cerebrovascular accidents	10007948	Cerebrovascular accident	10008190	149	16945	185829	117732413	5.57092	4.74088	6.54629	Y	5.53108	4.71359	6.49035	Y	553.5	Y	2.46661	2.42363	2.18691	2.66034	Y	++	5.52745	4.70389	6.49521	Y	5.57(4.74,6.55)	5.53(4.71,6.49)	5.53(553.50)	2.47(2.19)	2.44(2.17)	5.53(4.70)	Y	N
Renal and urinary disorders	10038359	Renal disorders (excl nephropathies)	10038430	Renal failure and impairment	10038443	Renal failure	10038435	143	16951	201122	117717120	4.93766	4.18807	5.82141	Y	4.90471	4.16586	5.77462	Y	444.973	Y	2.29335	2.25469	2.01315	2.49624	Y	++	4.90194	4.15777	5.7793	Y	4.94(4.19,5.82)	4.90(4.17,5.77)	4.90(444.97)	2.29(2.01)	2.27(2.00)	4.90(4.16)	Y	Y
General disorders and administration site conditions	10018065	General system disorders NEC	10018073	Asthenic conditions	10003550	Malaise	10025482	141	16953	1037053	116881189	0.937381	0.794197	1.10638	N	0.937898	0.795722	1.10548	N	0.584867	N	-0.0924846	-0.0919388	-0.335095	0.151217	N	-	0.937906	0.794642	1.107	N	0.94(0.79,1.11)	0.94(0.80,1.11)	0.94(0.58)	-0.09(-0.34)	-0.09(-0.37)	0.94(0.79)	N	N
Skin and subcutaneous tissue disorders	10040785	Epidermal and dermal conditions	10014982	Pruritus NEC	10049293	Pruritus	10037087	136	16958	1864950	116053292	0.499062	0.421569	0.5908	N	0.503048	0.425506	0.594719	N	67.8346	N	-0.991129	-0.985972	-1.23348	-0.738462	N	-	0.503084	0.424966	0.595561	N	0.50(0.42,0.59)	0.50(0.43,0.59)	0.50(67.83)	-0.99(-1.23)	-0.99(-1.27)	0.50(0.42)	N	N
General disorders and administration site conditions	10018065	General system disorders NEC	10018073	Asthenic conditions	10003550	Asthenia	10003549	117	16977	863042	117055200	0.934725	0.779314	1.12113	N	0.935171	0.780658	1.12027	N	0.529613	N	-0.0966837	-0.0959763	-0.362531	0.170578	N	-	0.93518	0.779694	1.12167	N	0.93(0.78,1.12)	0.94(0.78,1.12)	0.94(0.53)	-0.10(-0.36)	-0.10(-0.40)	0.94(0.78)	N	N
Investigations	10022891	Cardiac and vascular investigations (excl enzyme tests)	10007512	Vascular tests NEC (incl blood pressure)	10047110	Blood pressure decreased	10005734	98	16996	114869	117803373	5.91336	4.84802	7.21281	Y	5.88519	4.83042	7.17028	Y	397.449	Y	2.55607	2.48654	2.19559	2.7775	Y	++	5.88103	4.82151	7.17337	Y	5.91(4.85,7.21)	5.89(4.83,7.17)	5.89(397.45)	2.56(2.20)	2.52(2.19)	5.88(4.82)	N	N
Cardiac disorders	10007541	Cardiac disorders, signs and symptoms NEC	10082206	Cardiac signs and symptoms NEC	10007609	Palpitations	10033557	95	16999	446985	117471257	1.46872	1.20047	1.7969	Y	1.46611	1.19969	1.79171	Y	14.1286	N	0.551901	0.544828	0.249482	0.840174	Y	+	1.46602	1.19826	1.7936	N	1.47(1.20,1.80)	1.47(1.20,1.79)	1.47(14.13)	0.55(0.25)	0.55(0.21)	1.47(1.20)	N	N
General disorders and administration site conditions	10018065	General system disorders NEC	10018073	Pain and discomfort NEC	10033372	Chest pain	10008479	93	17001	678825	117239417	0.944766	0.770566	1.15835	N	0.945067	0.771667	1.15743	N	0.298635	N	-0.0815006	-0.080743	-0.379186	0.2177	N	-	0.945074	0.770818	1.15872	N	0.94(0.77,1.16)	0.95(0.77,1.16)	0.95(0.30)	-0.08(-0.38)	-0.08(-0.42)	0.95(0.77)	N	N
General disorders and administration site conditions	10018065	Fatal outcomes	10053172	Death and sudden death	10011907	Death	10011906	93	17001	950746	116967496	0.672991	0.548904	0.825129	N	0.67477	0.550966	0.826393	N	14.6954	N	-0.567464	-0.56255	-0.860987	-0.264113	N	-	0.674802	0.550381	0.827349	N	0.67(0.55,0.83)	0.67(0.55,0.83)	0.67(14.70)	-0.57(-0.86)	-0.56(-0.91)	0.67(0.55)	Y	N
Renal and urinary disorders	10038359	Renal disorders (excl nephropathies)	10038430	Renal failure and impairment	10038443	Renal impairment	10062237	93	17001	128424	117789818	5.0173	4.09195	6.15191	Y	4.99544	4.07864	6.11833	Y	297.302	Y	2.31978	2.25968	1.96114	2.55821	Y	++	4.99255	4.07176	6.12157	Y	5.02(4.09,6.15)	5.00(4.08,6.12)	5.00(297.30)	2.32(1.96)	2.29(1.95)	4.99(4.07)	Y	N
General disorders and administration site conditions	10018065	General system disorders NEC	10018073	General signs and symptoms NEC	10018072	Swelling face	10042682	91	17003	125759	117792483	5.01296	4.07936	6.16023	Y	4.9916	4.06643	6.12725	Y	290.566	Y	2.31867	2.25735	1.95561	2.55909	Y	++	4.98871	4.05963	6.13043	Y	5.01(4.08,6.16)	4.99(4.07,6.13)	4.99(290.57)	2.32(1.96)	2.29(1.94)	4.99(4.06)	N	N
General disorders and administration site conditions	10018065	General system disorders NEC	10018073	Feelings and sensations NEC	10068759	Feeling abnormal	10016322	90	17004	329128	117589114	1.89101	1.53716	2.32632	Y	1.88632	1.53502	2.31802	Y	37.5753	N	0.915388	0.901321	0.598005	1.20464	Y	+	1.88608	1.53315	2.32025	N	1.89(1.54,2.33)	1.89(1.54,2.32)	1.89(37.58)	0.92(0.60)	0.91(0.56)	1.89(1.53)	N	N
Nervous system disorders	10029205	Neurological disorders NEC	10029305	Disturbances in consciousness NEC	10013509	Syncope	10042772	88	17006	283049	117635193	2.15058	1.74408	2.65182	Y	2.14466	1.74116	2.64167	Y	53.8748	Y	1.10051	1.08199	0.775297	1.38868	Y	+	2.1443	1.73899	2.64408	N	2.15(1.74,2.65)	2.14(1.74,2.64)	2.14(53.87)	1.10(0.78)	1.09(0.74)	2.14(1.74)	Y	N
Cardiac disorders	10007541	Heart failures	10019280	Heart failures NEC	10019281	Cardiac failure	10007554	87	17007	92487	117825755	6.51705	5.27856	8.04613	Y	6.48897	5.26145	8.00288	Y	403.885	Y	2.69684	2.60954	2.30102	2.91806	Y	++	6.48381	5.25163	8.0051	Y	6.52(5.28,8.05)	6.49(5.26,8.00)	6.49(403.89)	2.70(2.30)	2.65(2.30)	6.48(5.25)	Y	N
Musculoskeletal and connective tissue disorders	10028395	Joint disorders	10023213	Joint related signs and symptoms	10023226	Arthralgia	10003239	86	17008	1007439	116910803	0.586788	0.47474	0.72528	N	0.588867	0.476931	0.727074	N	24.8964	N	-0.763901	-0.757153	-1.0673	-0.447008	N	-	0.588902	0.476451	0.727893	N	0.59(0.47,0.73)	0.59(0.48,0.73)	0.59(24.90)	-0.76(-1.07)	-0.76(-1.12)	0.59(0.48)	N	N
Musculoskeletal and connective tissue disorders	10028395	Muscle disorders	10028302	Muscle pains	10028323	Myalgia	10028411	86	17008	1142021	116776221	0.517042	0.418313	0.639072	N	0.519471	0.420727	0.641391	N	38.5984	N	-0.944783	-0.936878	-1.24702	-0.626735	N	-	0.519508	0.420308	0.64212	N	0.52(0.42,0.64)	0.52(0.42,0.64)	0.52(38.60)	-0.94(-1.25)	-0.94(-1.30)	0.52(0.42)	N	N
Investigations	10022891	Cardiac and vascular investigations (excl enzyme tests)	10007512	Vascular tests NEC (incl blood pressure)	10047110	Blood pressure systolic increased	10005760	84	17010	14305	117903937	40.702	32.8276	50.4651	Y	40.5069	32.7046	50.1705	Y	3218.15	Y	5.33186	4.78372	4.46905	5.09838	Y	+++	40.2762	32.4842	49.9373	Y	40.70(32.83,50.47)	40.51(32.70,50.17)	40.51(3218.15)	5.33(4.47)	5.03(4.67)	40.28(32.48)	N	N
Cardiac disorders	10007541	Coronary artery disorders	10011082	Ischaemic coronary artery disorders	10011085	Angina pectoris	10002383	83	17011	52022	117866220	11.0548	8.90872	13.7178	Y	11.006	8.87866	13.643	Y	754.167	Y	3.45812	3.29591	2.98006	3.61175	Y	++	10.99	8.85653	13.6375	Y	11.05(8.91,13.72)	11.01(8.88,13.64)	11.01(754.17)	3.46(2.98)	3.37(3.01)	10.99(8.86)	Y	N
Gastrointestinal disorders	10017947	Gastrointestinal signs and symptoms	10018012	Nausea and vomiting symptoms	10028817	Vomiting	10047700	80	17014	1621253	116296989	0.337288	0.270774	0.420142	N	0.34039	0.273545	0.42357	N	103.676	N	-1.5546	-1.54289	-1.86426	-1.22153	N	-	0.340422	0.27329	0.424046	N	0.34(0.27,0.42)	0.34(0.27,0.42)	0.34(103.68)	-1.55(-1.86)	-1.55(-1.92)	0.34(0.27)	N	N
Metabolism and nutrition disorders	10027433	Electrolyte and fluid balance conditions	10014412	Sodium imbalance	10041273	Hyponatraemia	10021036	78	17016	110408	117807834	4.89115	3.91539	6.11008	Y	4.87339	3.90513	6.08172	Y	240.185	Y	2.28412	2.21502	1.88952	2.54051	Y	++	4.87066	3.89899	6.08448	Y	4.89(3.92,6.11)	4.87(3.91,6.08)	4.87(240.19)	2.28(1.89)	2.25(1.87)	4.87(3.90)	N	N
Cardiac disorders	10007541	Cardiac arrhythmias	10007521	Supraventricular arrhythmias	10042600	Atrial fibrillation	10003658	78	17016	125569	117792673	4.30004	3.44224	5.37161	Y	4.28499	3.43367	5.34738	Y	196.519	Y	2.0986	2.03977	1.71429	2.36525	Y	++	4.28295	3.42855	5.35026	Y	4.30(3.44,5.37)	4.28(3.43,5.35)	4.28(196.52)	2.10(1.71)	2.07(1.69)	4.28(3.43)	Y	N
Investigations	10022891	Water, electrolyte and mineral investigations	10047843	Mineral and electrolyte analyses	10027637	Blood potassium increased	10005725	77	17017	19946	117898296	26.746	21.3722	33.4711	Y	26.6301	21.3009	33.2925	Y	1892.42	Y	4.72963	4.32099	3.99291	4.64908	Y	+++	26.5315	21.2007	33.2027	Y	26.75(21.37,33.47)	26.63(21.30,33.29)	26.63(1892.42)	4.73(3.99)	4.51(4.13)	26.53(21.20)	N	N
General disorders and administration site conditions	10018065	Therapeutic and nontherapeutic effects (excl toxicity)	10062915	Interactions	10022528	Drug interaction	10013710	77	17017	169885	117748357	3.13623	2.50704	3.92332	Y	3.1266	2.50187	3.90734	Y	111.486	Y	1.64415	1.60527	1.27775	1.9328	Y	+	3.12564	2.49858	3.91008	Y	3.14(2.51,3.92)	3.13(2.50,3.91)	3.13(111.49)	1.64(1.28)	1.62(1.25)	3.13(2.50)	N	N
Investigations	10022891	Metabolic, nutritional and blood gas investigations	10027432	Carbohydrate tolerance analyses (incl diabetes)	10007217	Blood glucose increased	10005557	75	17019	247094	117671148	2.09863	1.67268	2.63303	Y	2.09381	1.6705	2.62437	Y	42.9323	Y	1.0659	1.0452	0.713439	1.37696	Y	+	2.09347	1.66858	2.62657	N	2.10(1.67,2.63)	2.09(1.67,2.62)	2.09(42.93)	1.07(0.71)	1.06(0.67)	2.09(1.67)	N	N
Gastrointestinal disorders	10017947	Gastrointestinal signs and symptoms	10018012	Gastrointestinal and abdominal pains (excl oral and throat)	10017926	Abdominal pain	10000081	74	17020	668831	117249411	0.762196	0.606588	0.957721	N	0.763225	0.608008	0.958066	N	5.46604	N	-0.38977	-0.385294	-0.719219	-0.0513698	N	-	0.763251	0.607429	0.959047	N	0.76(0.61,0.96)	0.76(0.61,0.96)	0.76(5.47)	-0.39(-0.72)	-0.39(-0.77)	0.76(0.61)	N	N
Gastrointestinal disorders	10017947	Gastrointestinal signs and symptoms	10018012	Gastrointestinal signs and symptoms NEC	10027678	Dysphagia	10013950	72	17022	150963	117767279	3.29971	2.61772	4.15938	Y	3.29003	2.61258	4.14313	Y	114.859	Y	1.71762	1.67299	1.33448	2.0115	Y	+	3.28893	2.60917	4.1458	Y	3.30(2.62,4.16)	3.29(2.61,4.14)	3.29(114.86)	1.72(1.33)	1.70(1.30)	3.29(2.61)	N	N
General disorders and administration site conditions	10018065	General system disorders NEC	10018073	Pain and discomfort NEC	10033372	Pain	10033371	72	17022	1264830	116653412	0.39011	0.309496	0.491721	N	0.392679	0.311838	0.494477	N	68.3581	N	-1.34845	-1.33648	-1.67492	-0.998045	N	-	0.392714	0.311562	0.495003	N	0.39(0.31,0.49)	0.39(0.31,0.49)	0.39(68.36)	-1.35(-1.67)	-1.34(-1.73)	0.39(0.31)	N	N
Musculoskeletal and connective tissue disorders	10028395	Musculoskeletal and connective tissue disorders NEC	10028393	Musculoskeletal and connective tissue pain and discomfort	10068757	Pain in extremity	10033425	71	17023	752764	117165478	0.649177	0.514194	0.819595	N	0.650634	0.515847	0.82064	N	13.4036	N	-0.620009	-0.613077	-0.953855	-0.2723	N	-	0.650667	0.515374	0.821476	N	0.65(0.51,0.82)	0.65(0.52,0.82)	0.65(13.40)	-0.62(-0.95)	-0.62(-1.01)	0.65(0.52)	N	N
Psychiatric disorders	10037175	Anxiety disorders and symptoms	10002861	Anxiety symptoms	10002869	Anxiety	10002855	70	17024	441866	117476376	1.09319	0.864449	1.38246	N	1.09281	0.864979	1.38065	N	0.553741	N	0.128023	0.126053	-0.217117	0.469223	N	-	1.0928	0.864136	1.38196	N	1.09(0.86,1.38)	1.09(0.86,1.38)	1.09(0.55)	0.13(-0.22)	0.13(-0.27)	1.09(0.86)	N	N
General disorders and administration site conditions	10018065	General system disorders NEC	10018073	Oedema NEC	10030113	Oedema	10030095	70	17024	186608	117731634	2.59418	2.05131	3.28071	Y	2.58765	2.04812	3.26931	Y	68.2694	Y	1.37131	1.33933	0.996119	1.68253	Y	+	2.58705	2.04568	3.2717	Y	2.59(2.05,3.28)	2.59(2.05,3.27)	2.59(68.27)	1.37(1.00)	1.36(0.96)	2.59(2.05)	N	N
Investigations	10022891	Renal and urinary tract investigations and urinalyses	10038362	Renal function analyses	10038454	Blood urea increased	10005851	70	17024	29906	117888336	16.2087	12.8139	20.503	Y	16.1464	12.7769	20.4046	Y	992.516	Y	4.00998	3.73149	3.38795	4.07504	Y	+++	16.1111	12.7367	20.3794	Y	16.21(12.81,20.50)	16.15(12.78,20.40)	16.15(992.52)	4.01(3.39)	3.86(3.47)	16.11(12.74)	N	N
Renal and urinary disorders	10038359	Renal disorders (excl nephropathies)	10038430	Renal failure and impairment	10038443	Chronic kidney disease	10064848	69	17025	197296	117720946	2.41823	1.90896	3.06335	Y	2.4125	1.90626	3.05319	Y	57.1395	Y	1.27024	1.24134	0.8957	1.58697	Y	+	2.41201	1.90405	3.05548	N	2.42(1.91,3.06)	2.41(1.91,3.05)	2.41(57.14)	1.27(0.90)	1.26(0.86)	2.41(1.90)	Y	N
Investigations	10022891	Metabolic, nutritional and blood gas investigations	10027432	Carbohydrate tolerance analyses (incl diabetes)	10007217	Glycosylated haemoglobin increased	10018484	68	17026	31590	117886652	14.9043	11.7427	18.917	Y	14.849	11.7102	18.829	Y	876.659	Y	3.8894	3.62592	3.27748	3.97436	Y	+++	14.8192	11.6757	18.8091	Y	14.90(11.74,18.92)	14.85(11.71,18.83)	14.85(876.66)	3.89(3.28)	3.75(3.35)	14.82(11.68)	N	N
Metabolism and nutrition disorders	10027433	Glucose metabolism disorders (incl diabetes mellitus)	10018424	Diabetes mellitus (incl subtypes)	10012602	Diabetes mellitus	10012601	67	17027	89567	117828675	5.17654	4.07196	6.58075	Y	5.16017	4.0629	6.55378	Y	224.718	Y	2.36655	2.28085	1.93012	2.63158	Y	++	5.15706	4.05664	6.55599	Y	5.18(4.07,6.58)	5.16(4.06,6.55)	5.16(224.72)	2.37(1.93)	2.32(1.92)	5.16(4.06)	Y	N
Gastrointestinal disorders	10017947	Oral soft tissue conditions	10031013	Oral soft tissue swelling and oedema	10031020	Lip swelling	10024570	67	17027	86894	117831348	5.3359	4.19731	6.78336	Y	5.31891	4.18787	6.7554	Y	234.955	Y	2.41023	2.32136	1.97063	2.6721	Y	++	5.31558	4.18132	6.75753	Y	5.34(4.20,6.78)	5.32(4.19,6.76)	5.32(234.96)	2.41(1.97)	2.36(1.96)	5.32(4.18)	N	N
Vascular disorders	10047065	Vascular hypertensive disorders	10057166	Accelerated and malignant hypertension	10000356	Hypertensive crisis	10020802	66	17028	15157	117903085	30.1503	23.6638	38.4149	Y	30.0378	23.5974	38.2359	Y	1844.9	Y	4.90265	4.38498	4.03101	4.73895	Y	+++	29.9119	23.4766	38.1111	Y	30.15(23.66,38.41)	30.04(23.60,38.24)	30.04(1844.90)	4.90(4.03)	4.62(4.21)	29.91(23.48)	Y	N
Gastrointestinal disorders	10017947	Tongue conditions	10043946	Tongue signs and symptoms	10043985	Swollen tongue	10042727	64	17030	54384	117863858	8.1447	6.37104	10.4121	Y	8.11795	6.35595	10.3684	Y	399.147	Y	3.01963	2.86978	2.511	3.22856	Y	++	8.10958	6.34357	10.3672	Y	8.14(6.37,10.41)	8.12(6.36,10.37)	8.12(399.15)	3.02(2.51)	2.94(2.53)	8.11(6.34)	N	N
Investigations	10022891	Cardiac and vascular investigations (excl enzyme tests)	10007512	Heart rate and pulse investigations	10053103	Heart rate increased	10019303	63	17031	164442	117753800	2.64888	2.06824	3.39254	Y	2.6428	2.06538	3.38167	Y	64.4002	Y	1.40173	1.36509	1.00367	1.7265	Y	+	2.64218	2.063	3.38395	Y	2.65(2.07,3.39)	2.64(2.07,3.38)	2.64(64.40)	1.40(1.00)	1.38(0.97)	2.64(2.06)	N	N
Skin and subcutaneous tissue disorders	10040785	Epidermal and dermal conditions	10014982	Erythemas	10015151	Erythema	10015150	63	17031	675732	117242510	0.641817	0.501146	0.821973	N	0.643137	0.502635	0.822913	N	12.5457	N	-0.636728	-0.628747	-0.990112	-0.267382	N	-	0.64317	0.502203	0.823706	N	0.64(0.50,0.82)	0.64(0.50,0.82)	0.64(12.55)	-0.64(-0.99)	-0.63(-1.05)	0.64(0.50)	N	N
Injury, poisoning and procedural complications	10022117	Injuries NEC	10022114	Non-site specific injuries NEC	10029511	Fall	10016173	63	17031	344428	117573814	1.26274	0.985965	1.6172	N	1.26177	0.986107	1.61449	N	3.43071	N	0.335392	0.329417	-0.0319643	0.690798	N	-	1.26172	0.985171	1.6159	N	1.26(0.99,1.62)	1.26(0.99,1.61)	1.26(3.43)	0.34(-0.03)	0.33(-0.09)	1.26(0.99)	N	N
Infections and infestations	10021881	Infections - pathogen unspecified	10021879	Lower respiratory tract and lung infections	10025101	Pneumonia	10035664	60	17034	380630	117537612	1.0877	0.844141	1.40153	N	1.08739	0.844653	1.39989	N	0.422698	N	0.120852	0.1187	-0.251424	0.488824	N	-	1.08738	0.843891	1.40111	N	1.09(0.84,1.40)	1.09(0.84,1.40)	1.09(0.42)	0.12(-0.25)	0.12(-0.31)	1.09(0.84)	Y	N
Investigations	10022891	Renal and urinary tract investigations and urinalyses	10038362	Renal function analyses	10038454	Urine albumin/creatinine ratio increased	10053541	60	17034	337	117917905	1232.49	936.122	1622.69	Y	1228.17	933.604	1615.68	Y	62451.6	Y	10.0261	5.84982	5.45247	6.24717	Y	+++	1042.7	791.97	1372.82	Y	1232.49(936.12,1622.69)	1228.17(933.60,1615.68)	1228.17(62451.6)	10.03(5.45)	6.76(6.33)	1042.70(791.97)	N	N
Musculoskeletal and connective tissue disorders	10028395	Musculoskeletal and connective tissue disorders NEC	10028393	Musculoskeletal and connective tissue pain and discomfort	10068757	Back pain	10003988	59	17035	396365	117521877	1.02691	0.795269	1.32603	N	1.02682	0.795899	1.32474	N	0.0414619	N	0.0381767	0.0374456	-0.335738	0.410629	N	-	1.02682	0.795194	1.3259	N	1.03(0.80,1.33)	1.03(0.80,1.32)	1.03(0.04)	0.04(-0.34)	0.04(-0.39)	1.03(0.80)	N	N
Cardiac disorders	10007541	Cardiac arrhythmias	10007521	Rate and rhythm disorders NEC	10037908	Tachycardia	10043071	59	17035	314050	117604192	1.29698	1.00441	1.67477	Y	1.29596	1.00451	1.67197	Y	3.99756	N	0.373956	0.366771	-0.00641939	0.739962	N	-	1.2959	1.00358	1.67337	N	1.30(1.00,1.67)	1.30(1.00,1.67)	1.30(4.00)	0.37(-0.01)	0.37(-0.06)	1.30(1.00)	N	N
Skin and subcutaneous tissue disorders	10040785	Angioedema and urticaria	10002426	Urticarias	10046736	Urticaria	10046735	58	17036	1070131	116848111	0.371745	0.287264	0.48107	N	0.373877	0.289164	0.483406	N	61.3698	N	-1.41923	-1.40393	-1.78023	-1.02763	N	-	0.373911	0.288938	0.483873	N	0.37(0.29,0.48)	0.37(0.29,0.48)	0.37(61.37)	-1.42(-1.78)	-1.41(-1.85)	0.37(0.29)	N	N
Musculoskeletal and connective tissue disorders	10028395	Muscle disorders	10028302	Muscle related signs and symptoms NEC	10028326	Muscle spasms	10028334	58	17036	293271	117624971	1.3655	1.05516	1.7671	Y	1.36426	1.05513	1.76396	Y	5.65383	N	0.448039	0.439074	0.0627433	0.815405	Y	+	1.36418	1.05415	1.76541	N	1.37(1.06,1.77)	1.36(1.06,1.76)	1.36(5.65)	0.45(0.06)	0.44(0.01)	1.36(1.05)	N	N
Cardiac disorders	10007541	Coronary artery disorders	10011082	Coronary artery disorders NEC	10011083	Coronary artery disease	10011078	57	17037	36816	117881426	10.7125	8.25788	13.8967	Y	10.6801	8.24005	13.8427	Y	499.486	Y	3.41483	3.19237	2.81256	3.57218	Y	++	10.6651	8.22138	13.8353	Y	10.71(8.26,13.90)	10.68(8.24,13.84)	10.68(499.49)	3.41(2.81)	3.30(2.86)	10.67(8.22)	N	N
Investigations	10022891	Renal and urinary tract investigations and urinalyses	10038362	Renal function analyses	10038454	Glomerular filtration rate decreased	10018358	55	17039	14736	117903506	25.8265	19.8102	33.67	Y	25.7466	19.7657	33.5373	Y	1303.5	Y	4.68115	4.15469	3.76776	4.54163	Y	+++	25.6546	19.6783	33.4459	Y	25.83(19.81,33.67)	25.75(19.77,33.54)	25.75(1303.50)	4.68(3.77)	4.39(3.94)	25.65(19.68)	N	N
Cardiac disorders	10007541	Cardiac arrhythmias	10007521	Rate and rhythm disorders NEC	10037908	Arrhythmia	10003119	54	17040	111048	117807194	3.3619	2.57358	4.3917	Y	3.35444	2.57004	4.37826	Y	89.2787	Y	1.74558	1.68504	1.29526	2.07483	Y	+	3.3533	2.56699	4.38046	Y	3.36(2.57,4.39)	3.35(2.57,4.38)	3.35(89.28)	1.75(1.30)	1.71(1.26)	3.35(2.57)	Y	N
Vascular disorders	10047065	Decreased and nonspecific blood pressure disorders and shock	10011954	Blood pressure disorders NEC	10005742	Blood pressure fluctuation	10005746	54	17040	24731	117893511	15.1068	11.5618	19.7387	Y	15.0622	11.5375	19.6639	Y	707.55	Y	3.90993	3.58199	3.19187	3.97211	Y	+++	15.0316	11.5043	19.6404	Y	15.11(11.56,19.74)	15.06(11.54,19.66)	15.06(707.55)	3.91(3.19)	3.74(3.28)	15.03(11.50)	N	N
Psychiatric disorders	10037175	Sleep disorders and disturbances	10040991	Disturbances in initiating and maintaining sleep	10013510	Insomnia	10022437	54	17040	494034	117424208	0.753225	0.576633	0.983899	N	0.754005	0.577717	0.984087	N	4.35159	N	-0.407303	-0.400922	-0.790635	-0.0112096	N	-	0.754032	0.57725	0.984953	N	0.75(0.58,0.98)	0.75(0.58,0.98)	0.75(4.35)	-0.41(-0.79)	-0.40(-0.86)	0.75(0.58)	N	N
Nervous system disorders	10029205	Neurological disorders NEC	10029305	Disturbances in consciousness NEC	10013509	Somnolence	10041349	53	17041	557160	117361082	0.655126	0.500281	0.857898	N	0.656195	0.501517	0.858581	N	9.59138	N	-0.607731	-0.598603	-0.991893	-0.205312	N	-	0.656228	0.501123	0.859342	N	0.66(0.50,0.86)	0.66(0.50,0.86)	0.66(9.59)	-0.61(-0.99)	-0.60(-1.06)	0.66(0.50)	N	N
Investigations	10022891	Cardiac and vascular investigations (excl enzyme tests)	10007512	Vascular tests NEC (incl blood pressure)	10047110	Blood pressure diastolic decreased	10005737	52	17042	4989	117913253	72.116	54.8525	94.8128	Y	71.8997	54.7331	94.4506	Y	3598.16	Y	6.15316	4.93644	4.53741	5.33547	Y	+++	71.1683	54.1317	93.5669	Y	72.12(54.85,94.81)	71.90(54.73,94.45)	71.90(3598.16)	6.15(4.54)	5.41(4.95)	71.17(54.13)	N	N
Psychiatric disorders	10037175	Depressed mood disorders and disturbances	10012375	Depressive disorders	10012401	Depression	10012378	52	17042	331338	117586904	1.08286	0.824781	1.42168	N	1.0826	0.825272	1.42017	N	0.328612	N	0.114488	0.112154	-0.28483	0.509138	N	-	1.08259	0.824579	1.42133	N	1.08(0.82,1.42)	1.08(0.83,1.42)	1.08(0.33)	0.11(-0.28)	0.11(-0.35)	1.08(0.82)	N	N
General disorders and administration site conditions	10018065	General system disorders NEC	10018073	Gait disturbances	10017578	Gait disturbance	10017577	51	17043	266027	117652215	1.32342	1.00534	1.74214	Y	1.32246	1.00544	1.73944	Y	4.0182	N	0.403154	0.39415	-0.00662893	0.794928	N	-	1.3224	1.00456	1.74079	N	1.32(1.01,1.74)	1.32(1.01,1.74)	1.32(4.02)	0.40(-0.01)	0.40(-0.07)	1.32(1.00)	N	N
Blood and lymphatic system disorders	10005329	Anaemias nonhaemolytic and marrow depression	10002086	Anaemias NEC	10002067	Anaemia	10002034	50	17044	359909	117558333	0.958207	0.725929	1.26481	N	0.958329	0.726611	1.26394	N	0.0908641	N	-0.0613985	-0.0603061	-0.464972	0.34436	N	-	0.958335	0.726026	1.26498	N	0.96(0.73,1.26)	0.96(0.73,1.26)	0.96(0.09)	-0.06(-0.46)	-0.06(-0.53)	0.96(0.73)	N	N
General disorders and administration site conditions	10018065	General system disorders NEC	10018073	General signs and symptoms NEC	10018072	Condition aggravated	10010264	50	17044	357332	117560910	0.965138	0.73118	1.27396	N	0.96524	0.731851	1.27306	N	0.0627693	N	-0.0510329	-0.0501361	-0.454802	0.35453	N	-	0.965245	0.731261	1.2741	N	0.97(0.73,1.27)	0.97(0.73,1.27)	0.97(0.06)	-0.05(-0.45)	-0.05(-0.52)	0.97(0.73)	N	N
Gastrointestinal disorders	10017947	Gastrointestinal signs and symptoms	10018012	Gastrointestinal signs and symptoms NEC	10027678	Abdominal discomfort	10000059	49	17045	286066	117632176	1.18211	0.893041	1.56476	N	1.18159	0.893364	1.56281	N	1.37056	N	0.240693	0.235376	-0.173311	0.644064	N	-	1.18156	0.892623	1.56402	N	1.18(0.89,1.56)	1.18(0.89,1.56)	1.18(1.37)	0.24(-0.17)	0.24(-0.24)	1.18(0.89)	N	N
Investigations	10022891	Cardiac and vascular investigations (excl enzyme tests)	10007512	Heart rate and pulse investigations	10053103	Heart rate decreased	10019301	49	17045	38284	117879958	8.8516	6.68601	11.7186	Y	8.82909	6.67437	11.6794	Y	339.851	Y	3.14063	2.93091	2.52199	3.33983	Y	++	8.81908	6.66145	11.6756	Y	8.85(6.69,11.72)	8.83(6.67,11.68)	8.83(339.85)	3.14(2.52)	3.03(2.56)	8.82(6.66)	N	N
Cardiac disorders	10007541	Coronary artery disorders	10011082	Ischaemic coronary artery disorders	10011085	Myocardial infarction	10028596	49	17045	209162	117709080	1.61781	1.22218	2.1415	Y	1.61603	1.22182	2.13743	Y	11.5246	N	0.692329	0.674578	0.265878	1.08328	Y	+	1.61589	1.22073	2.13896	N	1.62(1.22,2.14)	1.62(1.22,2.14)	1.62(11.52)	0.69(0.27)	0.68(0.21)	1.62(1.22)	Y	N
Skin and subcutaneous tissue disorders	10040785	Skin appendage conditions	10040798	Apocrine and eccrine gland disorders	10002982	Hyperhidrosis	10020642	49	17045	410352	117507890	0.823208	0.621907	1.08967	N	0.823715	0.62279	1.08946	N	1.85487	N	-0.279746	-0.274738	-0.683415	0.133939	N	-	0.823736	0.622305	1.09037	N	0.82(0.62,1.09)	0.82(0.62,1.09)	0.82(1.85)	-0.28(-0.68)	-0.28(-0.75)	0.82(0.62)	N	N
General disorders and administration site conditions	10018065	General system disorders NEC	10018073	Pain and discomfort NEC	10033372	Chest discomfort	10008469	48	17046	260161	117658081	1.2735	0.959293	1.69062	N	1.27273	0.959478	1.68825	N	2.81093	N	0.34787	0.339776	-0.0730516	0.752603	N	-	1.27268	0.958677	1.68953	N	1.27(0.96,1.69)	1.27(0.96,1.69)	1.27(2.81)	0.35(-0.07)	0.34(-0.14)	1.27(0.96)	N	N
Gastrointestinal disorders	10017947	Gastrointestinal signs and symptoms	10018012	Gastrointestinal and abdominal pains (excl oral and throat)	10017926	Abdominal pain upper	10000087	48	17046	349045	117569197	0.948486	0.714475	1.25914	N	0.948631	0.715153	1.25833	N	0.1339	N	-0.076071	-0.0746447	-0.487462	0.338173	N	-	0.948638	0.714589	1.25934	N	0.95(0.71,1.26)	0.95(0.72,1.26)	0.95(0.13)	-0.08(-0.49)	-0.08(-0.56)	0.95(0.71)	N	N
Nervous system disorders	10029205	Movement disorders (incl parkinsonism)	10028037	Tremor (excl congenital)	10044566	Tremor	10044565	47	17047	416183	117502059	0.778415	0.584615	1.03646	N	0.779024	0.585534	1.03645	N	2.95613	N	-0.360214	-0.353644	-0.770722	0.0634339	N	-	0.779049	0.585092	1.0373	N	0.78(0.58,1.04)	0.78(0.59,1.04)	0.78(2.96)	-0.36(-0.77)	-0.36(-0.84)	0.78(0.59)	N	N
Skin and subcutaneous tissue disorders	10040785	Skin appendage conditions	10040798	Alopecias	10001769	Alopecia	10001760	47	17047	319379	117598863	1.01519	0.762437	1.35173	N	1.01515	0.763006	1.35061	N	0.0106492	N	0.021685	0.0211429	-0.395943	0.438228	N	-	1.01514	0.762403	1.35167	N	1.02(0.76,1.35)	1.02(0.76,1.35)	1.02(0.01)	0.02(-0.40)	0.02(-0.46)	1.02(0.76)	N	N
Immune system disorders	10021428	Allergic conditions	10001708	Allergic conditions NEC	10027654	Hypersensitivity	10020751	47	17047	443044	117475198	0.731054	0.549046	0.973396	N	0.731793	0.550034	0.973614	N	4.63701	N	-0.450436	-0.442439	-0.859516	-0.0253628	N	-	0.731822	0.549623	0.974419	N	0.73(0.55,0.97)	0.73(0.55,0.97)	0.73(4.64)	-0.45(-0.86)	-0.45(-0.93)	0.73(0.55)	N	N
Investigations	10022891	Physical examination and organ system status topics	10071940	Physical examination procedures and organ system status	10071941	Weight decreased	10047895	46	17048	332158	117586084	0.955203	0.715175	1.27579	N	0.955323	0.715823	1.27496	N	0.096368	N	-0.0659296	-0.0646446	-0.48613	0.35684	N	-	0.95533	0.71527	1.27596	N	0.96(0.72,1.28)	0.96(0.72,1.27)	0.96(0.10)	-0.07(-0.49)	-0.07(-0.56)	0.96(0.72)	N	N
Nervous system disorders	10029205	Neurological disorders NEC	10029305	Paraesthesias and dysaesthesias	10033788	Paraesthesia	10033775	45	17049	456454	117461788	0.679224	0.50693	0.910078	N	0.680069	0.507951	0.910508	N	6.79852	N	-0.556181	-0.546199	-0.97222	-0.120178	N	-	0.6801	0.507583	0.911252	N	0.68(0.51,0.91)	0.68(0.51,0.91)	0.68(6.80)	-0.56(-0.97)	-0.55(-1.05)	0.68(0.51)	N	N
Gastrointestinal disorders	10017947	Gastrointestinal motility and defaecation conditions	10017977	Gastrointestinal atonic and hypomotility disorders NEC	10017933	Constipation	10010774	45	17049	412620	117505622	0.751661	0.560991	1.00714	N	0.752315	0.561911	1.00724	N	3.68204	N	-0.41054	-0.402838	-0.828861	0.0231848	N	-	0.752342	0.561499	1.00805	N	0.75(0.56,1.01)	0.75(0.56,1.01)	0.75(3.68)	-0.41(-0.83)	-0.41(-0.90)	0.75(0.56)	N	N
General disorders and administration site conditions	10018065	General system disorders NEC	10018073	Oedema NEC	10030113	Face oedema	10016029	44	17050	172999	117745243	1.75642	1.30653	2.36122	Y	1.75447	1.30608	2.3568	Y	14.2929	N	0.810879	0.786808	0.356058	1.21756	Y	+	1.75428	1.30494	2.35834	N	1.76(1.31,2.36)	1.75(1.31,2.36)	1.75(14.29)	0.81(0.36)	0.80(0.30)	1.75(1.30)	N	N
Cardiac disorders	10007541	Cardiac arrhythmias	10007521	Rate and rhythm disorders NEC	10037908	Bradycardia	10006093	44	17050	123057	117795185	2.4703	1.83753	3.32096	Y	2.46651	1.83612	3.31335	Y	38.3919	Y	1.30217	1.25583	0.825053	1.6866	Y	+	2.46599	1.83433	3.31517	N	2.47(1.84,3.32)	2.47(1.84,3.31)	2.47(38.39)	1.30(0.83)	1.28(0.78)	2.47(1.83)	N	N
Investigations	10022891	Physical examination and organ system status topics	10071940	Physical examination procedures and organ system status	10071941	Weight increased	10047899	43	17051	296451	117621791	1.00058	0.741773	1.3497	N	1.00058	0.742331	1.34868	N	1.46081e-05	N	0.000839768	0.000733494	-0.434847	0.436314	N	-	1.00058	0.741772	1.34969	N	1.00(0.74,1.35)	1.00(0.74,1.35)	1.00(0.00)	0.00(-0.43)	0.00(-0.51)	1.00(0.74)	N	N
Metabolism and nutrition disorders	10027433	Electrolyte and fluid balance conditions	10014412	Total fluid volume decreased	10044084	Dehydration	10012174	43	17051	166717	117751525	1.78117	1.32043	2.40267	Y	1.7792	1.31997	2.39822	Y	14.6909	N	0.831069	0.805661	0.370056	1.24127	Y	+	1.779	1.31882	2.39975	N	1.78(1.32,2.40)	1.78(1.32,2.40)	1.78(14.69)	0.83(0.37)	0.82(0.31)	1.78(1.32)	N	N
General disorders and administration site conditions	10018065	General system disorders NEC	10018073	General signs and symptoms NEC	10018072	Swelling	10042674	42	17052	249282	117668960	1.16264	0.858868	1.57385	N	1.16224	0.859212	1.57214	N	0.953045	N	0.216874	0.211354	-0.229255	0.651962	N	-	1.16221	0.858553	1.57327	N	1.16(0.86,1.57)	1.16(0.86,1.57)	1.16(0.95)	0.22(-0.23)	0.21(-0.30)	1.16(0.86)	N	N
Gastrointestinal disorders	10017947	Gastrointestinal signs and symptoms	10018012	Dyspeptic signs and symptoms	10013949	Dyspepsia	10013946	41	17053	292847	117625395	0.965703	0.710782	1.31205	N	0.965785	0.711366	1.3112	N	0.049815	N	-0.0502192	-0.0491308	-0.494934	0.396673	N	-	0.96579	0.710846	1.31217	N	0.97(0.71,1.31)	0.97(0.71,1.31)	0.97(0.05)	-0.05(-0.49)	-0.05(-0.57)	0.97(0.71)	N	N
Musculoskeletal and connective tissue disorders	10028395	Joint disorders	10023213	Joint related signs and symptoms	10023226	Joint swelling	10023232	41	17053	129642	117788600	2.18444	1.60776	2.96797	Y	2.1816	1.60685	2.96193	Y	26.2598	Y	1.12514	1.08503	0.639191	1.53088	Y	+	2.18123	1.6054	2.9636	N	2.18(1.61,2.97)	2.18(1.61,2.96)	2.18(26.26)	1.13(0.64)	1.10(0.59)	2.18(1.61)	N	N
Respiratory, thoracic and mediastinal disorders	10038738	Upper respiratory tract disorders (excl infections)	10046304	Pharyngeal disorders (excl infections and neoplasms)	10034823	Pharyngeal oedema	10034829	40	17054	21386	117896856	12.9302	9.47837	17.6392	Y	12.9023	9.46477	17.5884	Y	438.453	Y	3.68707	3.31986	2.86826	3.77145	Y	++	12.8801	9.44162	17.5708	Y	12.93(9.48,17.64)	12.90(9.46,17.59)	12.90(438.45)	3.69(2.87)	3.49(2.96)	12.88(9.44)	N	N
Psychiatric disorders	10037175	Deliria (incl confusion)	10012221	Confusion and disorientation	10010301	Confusional state	10010305	40	17054	271288	117646954	1.01715	0.745808	1.38721	N	1.01711	0.74632	1.38614	N	0.0115341	N	0.0244681	0.0237789	-0.427417	0.474975	N	-	1.0171	0.745776	1.38715	N	1.02(0.75,1.39)	1.02(0.75,1.39)	1.02(0.01)	0.02(-0.43)	0.02(-0.50)	1.02(0.75)	N	N
Nervous system disorders	10029205	Neurological disorders NEC	10029305	Disturbances in consciousness NEC	10013509	Loss of consciousness	10024855	39	17055	203506	117714736	1.32272	0.966037	1.81109	N	1.32198	0.966192	1.80878	N	3.06311	N	0.402632	0.39098	-0.0658185	0.847778	N	-	1.32192	0.965454	1.80999	N	1.32(0.97,1.81)	1.32(0.97,1.81)	1.32(3.06)	0.40(-0.07)	0.40(-0.14)	1.32(0.97)	Y	N
Cardiac disorders	10007541	Myocardial disorders	10028593	Myocardial disorders NEC	10028590	Left ventricular hypertrophy	10049773	38	17056	5379	117912863	48.8389	35.4846	67.219	Y	48.7326	35.4323	67.0253	Y	1764.24	Y	5.59687	4.44919	3.98498	4.91341	Y	+++	48.3977	35.1641	66.6117	Y	48.84(35.48,67.22)	48.73(35.43,67.03)	48.73(1764.24)	5.60(3.98)	4.90(4.36)	48.40(35.16)	N	N
Eye disorders	10015919	Vision disorders	10047518	Visual disorders NEC	10047541	Vision blurred	10047513	37	17057	230740	117687502	1.10639	0.801317	1.5276	N	1.10616	0.80171	1.52621	N	0.377616	N	0.145532	0.14142	-0.32721	0.61005	N	-	1.10614	0.801138	1.52726	N	1.11(0.80,1.53)	1.11(0.80,1.53)	1.11(0.38)	0.15(-0.33)	0.14(-0.40)	1.11(0.80)	N	N
Musculoskeletal and connective tissue disorders	10028395	Muscle disorders	10028302	Muscle weakness conditions	10062913	Muscular weakness	10028372	36	17058	205139	117713103	1.21102	0.873211	1.67951	N	1.21057	0.873492	1.67774	N	1.3207	N	0.275648	0.267374	-0.207537	0.742284	N	-	1.21054	0.872864	1.67884	N	1.21(0.87,1.68)	1.21(0.87,1.68)	1.21(1.32)	0.28(-0.21)	0.27(-0.28)	1.21(0.87)	N	N
Investigations	10022891	Haematology investigations (incl blood groups)	10018851	Red blood cell analyses	10038148	Haemoglobin decreased	10018884	36	17058	139168	117779074	1.78609	1.28785	2.47708	Y	1.78443	1.28754	2.47308	Y	12.4255	N	0.835302	0.804953	0.330022	1.27988	Y	+	1.78423	1.28651	2.47451	N	1.79(1.29,2.48)	1.78(1.29,2.47)	1.78(12.43)	0.84(0.33)	0.82(0.26)	1.78(1.29)	N	N
Injury, poisoning and procedural complications	10022117	Medication errors and other product use errors and issues	10079145	Medication errors, product use errors and issues NEC	10079146	Wrong technique in product usage process	10076573	36	17058	238312	117679930	1.04215	0.751452	1.44531	N	1.04206	0.751905	1.44419	N	0.0612375	N	0.0594334	0.0577066	-0.417198	0.532611	N	-	1.04206	0.751383	1.44518	N	1.04(0.75,1.45)	1.04(0.75,1.44)	1.04(0.06)	0.06(-0.42)	0.06(-0.50)	1.04(0.75)	N	N
Renal and urinary disorders	10038359	Urinary tract signs and symptoms	10046590	Urinary abnormalities	10000196	Proteinuria	10037032	35	17059	25253	117892989	9.57832	6.87322	13.3481	Y	9.56076	6.86528	13.3146	Y	267.973	Y	3.25534	2.94783	2.46609	3.42958	Y	++	9.54891	6.85212	13.3071	Y	9.58(6.87,13.35)	9.56(6.87,13.31)	9.56(267.97)	3.26(2.47)	3.09(2.53)	9.55(6.85)	N	N
Ear and labyrinth disorders	10013993	Inner ear and VIIIth cranial nerve disorders	10022396	Inner ear signs and symptoms	10022398	Vertigo	10047340	35	17059	206456	117711786	1.16979	0.839586	1.62985	N	1.16944	0.839907	1.62826	N	0.860613	N	0.225782	0.21892	-0.262526	0.700367	N	-	1.16941	0.839316	1.62933	N	1.17(0.84,1.63)	1.17(0.84,1.63)	1.17(0.86)	0.23(-0.26)	0.22(-0.34)	1.17(0.84)	N	N
Cardiac disorders	10007541	Heart failures	10019280	Heart failures NEC	10019281	Cardiac failure congestive	10007559	33	17061	95053	117823189	2.39759	1.70384	3.37381	Y	2.39489	1.70304	3.3678	Y	26.823	Y	1.25967	1.20159	0.706168	1.69701	Y	+	2.3944	1.70157	3.36934	N	2.40(1.70,3.37)	2.39(1.70,3.37)	2.39(26.82)	1.26(0.71)	1.23(0.65)	2.39(1.70)	Y	N
Metabolism and nutrition disorders	10027433	Electrolyte and fluid balance conditions	10014412	Potassium imbalance	10036451	Hypokalaemia	10021015	33	17061	109959	117808283	2.07231	1.47269	2.91607	Y	2.07024	1.47219	2.91124	Y	18.2696	Y	1.04957	1.00478	0.509374	1.50019	Y	+	2.06992	1.47099	2.9127	N	2.07(1.47,2.92)	2.07(1.47,2.91)	2.07(18.27)	1.05(0.51)	1.03(0.45)	2.07(1.47)	Y	N
Renal and urinary disorders	10038359	Urinary tract signs and symptoms	10046590	Bladder and urethral symptoms	10004995	Pollakiuria	10036018	32	17062	68398	117849844	3.23151	2.2843	4.57148	Y	3.22733	2.28283	4.56261	Y	49.1955	Y	1.68988	1.59559	1.09271	2.09848	Y	+	3.22629	2.28062	4.5641	Y	3.23(2.28,4.57)	3.23(2.28,4.56)	3.23(49.20)	1.69(1.09)	1.64(1.05)	3.23(2.28)	N	N
General disorders and administration site conditions	10018065	General system disorders NEC	10018073	General signs and symptoms NEC	10018072	Peripheral swelling	10048959	32	17062	258273	117659969	0.854417	0.60401	1.20864	N	0.854689	0.604595	1.20824	N	0.792201	N	-0.226498	-0.220219	-0.723018	0.282579	N	-	0.854707	0.604215	1.20905	N	0.85(0.60,1.21)	0.85(0.60,1.21)	0.85(0.79)	-0.23(-0.72)	-0.22(-0.81)	0.85(0.60)	N	N
Metabolism and nutrition disorders	10027433	Appetite and general nutritional disorders	10003018	Appetite disorders	10003022	Decreased appetite	10061428	32	17062	497945	117420297	0.442264	0.312652	0.625609	N	0.443308	0.313593	0.626679	N	22.4638	N	-1.1735	-1.14904	-1.65183	-0.646261	N	-	0.443344	0.313415	0.627137	N	0.44(0.31,0.63)	0.44(0.31,0.63)	0.44(22.46)	-1.17(-1.65)	-1.16(-1.75)	0.44(0.31)	N	N
Respiratory, thoracic and mediastinal disorders	10038738	Bronchial disorders (excl neoplasms)	10006436	Bronchospasm and obstruction	10006484	Chronic obstructive pulmonary disease	10009033	31	17063	57162	117861080	3.74601	2.63333	5.32884	Y	3.74103	2.63151	5.31836	Y	62.255	Y	1.90286	1.78426	1.27357	2.29495	Y	+	3.73955	2.62879	5.31964	Y	3.75(2.63,5.33)	3.74(2.63,5.32)	3.74(62.25)	1.90(1.27)	1.84(1.24)	3.74(2.63)	N	N
Nervous system disorders	10029205	Neurological disorders NEC	10029305	Paraesthesias and dysaesthesias	10033788	Hypoaesthesia	10020937	31	17063	362703	117555539	0.588841	0.413971	0.837581	N	0.589587	0.41476	0.838106	N	8.88294	N	-0.762138	-0.743603	-1.25417	-0.233034	N	-	0.589622	0.41452	0.838691	N	0.59(0.41,0.84)	0.59(0.41,0.84)	0.59(8.88)	-0.76(-1.25)	-0.75(-1.35)	0.59(0.41)	N	N
General disorders and administration site conditions	10018065	Body temperature conditions	10005908	Febrile disorders	10016286	Pyrexia	10037660	31	17063	2451220	115467022	0.0855819	0.0601671	0.121732	N	0.0872402	0.0613721	0.124012	N	302.325	N	-3.51867	-3.47701	-3.98756	-2.96646	N	-	0.0872518	0.0613411	0.124107	N	0.09(0.06,0.12)	0.09(0.06,0.12)	0.09(302.33)	-3.52(-3.99)	-3.50(-4.10)	0.09(0.06)	N	N
Renal and urinary disorders	10038359	Renal disorders (excl nephropathies)	10038430	Renal disorders NEC	10027695	Renal disorder	10038428	31	17063	50551	117867691	4.23615	2.97785	6.02615	Y	4.23028	2.97562	6.01396	Y	76.4528	Y	2.08008	1.94132	1.43061	2.45202	Y	+	4.2283	2.97233	6.01499	Y	4.24(2.98,6.03)	4.23(2.98,6.01)	4.23(76.45)	2.08(1.43)	2.01(1.41)	4.23(2.97)	N	N
Eye disorders	10015919	Vision disorders	10047518	Visual impairment and blindness (excl colour blindness)	10080708	Visual impairment	10047571	30	17064	231920	117686322	0.89213	0.62355	1.2764	N	0.892319	0.624075	1.27586	N	0.390548	N	-0.164345	-0.159414	-0.678149	0.359322	N	-	0.892333	0.623692	1.27669	N	0.89(0.62,1.28)	0.89(0.62,1.28)	0.89(0.39)	-0.16(-0.68)	-0.16(-0.77)	0.89(0.62)	N	N
Infections and infestations	10021881	Infections - pathogen unspecified	10021879	Urinary tract infections	10046577	Urinary tract infection	10046571	30	17064	191600	117726642	1.08024	0.755024	1.54553	N	1.0801	0.7554	1.54436	N	0.178458	N	0.111145	0.107334	-0.411409	0.626077	N	-	1.08009	0.754917	1.54531	N	1.08(0.76,1.55)	1.08(0.76,1.54)	1.08(0.18)	0.11(-0.41)	0.11(-0.50)	1.08(0.75)	N	N
Gastrointestinal disorders	10017947	Salivary gland conditions	10039404	Oral dryness and saliva altered	10030975	Dry mouth	10013781	30	17064	221900	117696342	0.932494	0.651762	1.33415	N	0.932613	0.652254	1.33348	N	0.146331	N	-0.100636	-0.0975852	-0.616322	0.421152	N	-	0.932622	0.651851	1.33433	N	0.93(0.65,1.33)	0.93(0.65,1.33)	0.93(0.15)	-0.10(-0.62)	-0.10(-0.71)	0.93(0.65)	N	N
Nervous system disorders	10029205	Seizures (incl subtypes)	10039911	Seizures and seizure disorders NEC	10039912	Seizure	10039906	29	17065	329874	117588368	0.60577	0.420823	0.872	N	0.606439	0.421548	0.872423	N	7.42699	N	-0.721483	-0.70252	-1.2298	-0.175237	N	-	0.606474	0.421312	0.873012	N	0.61(0.42,0.87)	0.61(0.42,0.87)	0.61(7.43)	-0.72(-1.23)	-0.71(-1.33)	0.61(0.42)	Y	N
Psychiatric disorders	10037175	Sleep disorders and disturbances	10040991	Sleep disorders NEC	10040993	Sleep disorder	10040984	29	17065	158458	117759784	1.26292	0.877321	1.81799	N	1.26247	0.877554	1.81622	N	1.58431	N	0.336194	0.32354	-0.203769	0.850849	N	-	1.26242	0.876978	1.81727	N	1.26(0.88,1.82)	1.26(0.88,1.82)	1.26(1.58)	0.34(-0.20)	0.33(-0.29)	1.26(0.88)	N	N
Product issues	10077536	Product quality, supply, distribution, manufacturing and quality system issues	10077537	Product quality issues NEC	10069324	Product complaint	10069902	29	17065	59594	117858648	3.36086	2.33459	4.83827	Y	3.35686	2.33325	4.82952	Y	47.9888	Y	1.74662	1.63746	1.11007	2.16485	Y	+	3.35571	2.33101	4.83086	Y	3.36(2.33,4.84)	3.36(2.33,4.83)	3.36(47.99)	1.75(1.11)	1.69(1.07)	3.36(2.33)	N	N
Psychiatric disorders	10037175	Anxiety disorders and symptoms	10002861	Anxiety symptoms	10002869	Nervousness	10029216	28	17066	110207	117808035	1.75385	1.21053	2.54103	Y	1.75261	1.21041	2.5377	Y	9.05548	N	0.80935	0.772305	0.235977	1.30863	Y	+	1.75242	1.20954	2.53896	N	1.75(1.21,2.54)	1.75(1.21,2.54)	1.75(9.06)	0.81(0.24)	0.79(0.16)	1.75(1.21)	N	N
Ear and labyrinth disorders	10013993	Inner ear and VIIIth cranial nerve disorders	10022396	Inner ear signs and symptoms	10022398	Tinnitus	10043882	28	17066	153140	117765102	1.26169	0.870849	1.82796	N	1.26127	0.871082	1.82623	N	1.51706	N	0.334818	0.321791	-0.214517	0.8581	N	-	1.26122	0.87052	1.82727	N	1.26(0.87,1.83)	1.26(0.87,1.83)	1.26(1.52)	0.33(-0.21)	0.33(-0.30)	1.26(0.87)	N	N
Immune system disorders	10021428	Allergic conditions	10001708	Allergies to foods, food additives, drugs and other chemicals	10001737	Drug hypersensitivity	10013700	27	17067	287047	117631195	0.6483	0.444449	0.945649	N	0.648856	0.445095	0.945895	N	5.14286	N	-0.623957	-0.605839	-1.1516	-0.060079	N	-	0.648889	0.444853	0.946508	N	0.65(0.44,0.95)	0.65(0.45,0.95)	0.65(5.14)	-0.62(-1.15)	-0.61(-1.26)	0.65(0.44)	N	N
Investigations	10022891	Hepatobiliary investigations	10019809	Hepatobiliary function diagnostic procedures	10087057	Alanine aminotransferase increased	10001551	27	17067	131049	117787193	1.42191	0.974782	2.07412	N	1.42124	0.974907	2.07191	N	3.37403	N	0.507062	0.485433	-0.0603588	1.03122	N	-	1.42115	0.974266	2.07302	N	1.42(0.97,2.07)	1.42(0.97,2.07)	1.42(3.37)	0.51(-0.06)	0.50(-0.15)	1.42(0.97)	N	N
Nervous system disorders	10029205	Central nervous system vascular disorders	10007963	Transient cerebrovascular events	10044376	Transient ischaemic attack	10044390	26	17068	42628	117875614	4.2123	2.86685	6.18921	Y	4.20742	2.8652	6.17841	Y	63.5567	Y	2.07226	1.91031	1.35441	2.46622	Y	+	4.20546	2.86219	6.17916	Y	4.21(2.87,6.19)	4.21(2.87,6.18)	4.21(63.56)	2.07(1.35)	1.99(1.33)	4.21(2.86)	Y	N
Gastrointestinal disorders	10017947	Gastrointestinal signs and symptoms	10018012	Flatulence, bloating and distension	10016770	Abdominal distension	10000060	26	17068	167658	117750584	1.06987	0.728202	1.57184	N	1.06976	0.728556	1.57076	N	0.118427	N	0.0972726	0.0934612	-0.462315	0.649238	N	-	1.06975	0.728123	1.57166	N	1.07(0.73,1.57)	1.07(0.73,1.57)	1.07(0.12)	0.10(-0.46)	0.10(-0.56)	1.07(0.73)	N	N
Gastrointestinal disorders	10017947	Gastrointestinal motility and defaecation conditions	10017977	Gastrointestinal atonic and hypomotility disorders NEC	10017933	Gastrooesophageal reflux disease	10017885	26	17068	114736	117803506	1.56404	1.06455	2.29791	Y	1.56319	1.06459	2.2953	Y	5.27949	N	0.644373	0.614505	0.0587076	1.1703	Y	+	1.56306	1.06388	2.29646	N	1.56(1.06,2.30)	1.56(1.06,2.30)	1.56(5.28)	0.64(0.06)	0.63(-0.03)	1.56(1.06)	N	N
Product issues	10077536	Product quality, supply, distribution, manufacturing and quality system issues	10077537	Product quality issues NEC	10069324	Product quality issue	10069327	26	17068	141731	117776511	1.26586	0.861598	1.85979	N	1.26545	0.861827	1.85811	N	1.44925	N	0.339598	0.325395	-0.230389	0.88118	N	-	1.2654	0.86129	1.85913	N	1.27(0.86,1.86)	1.27(0.86,1.86)	1.27(1.45)	0.34(-0.23)	0.33(-0.32)	1.27(0.86)	N	N
Nervous system disorders	10029205	Neurological disorders NEC	10029305	Speech and language abnormalities	10041460	Dysarthria	10013887	25	17069	58748	117859494	2.93835	1.98472	4.35018	Y	2.93551	1.98394	4.3435	Y	31.9066	Y	1.55321	1.44956	0.883138	2.01599	Y	+	2.93469	1.98225	4.34477	N	2.94(1.98,4.35)	2.94(1.98,4.34)	2.94(31.91)	1.55(0.88)	1.50(0.83)	2.93(1.98)	N	N
Gastrointestinal disorders	10017947	Gastrointestinal signs and symptoms	10018012	Flatulence, bloating and distension	10016770	Flatulence	10016766	25	17069	97437	117820805	1.77105	1.1963	2.62192	Y	1.76992	1.19622	2.61875	Y	8.37769	N	0.823522	0.781339	0.214962	1.34772	Y	+	1.76972	1.1954	2.61996	N	1.77(1.20,2.62)	1.77(1.20,2.62)	1.77(8.38)	0.82(0.21)	0.80(0.13)	1.77(1.20)	N	N
Investigations	10022891	Lipid analyses	10024580	Cholesterol analyses	10008651	Blood cholesterol increased	10005425	25	17069	52077	117866165	3.31494	2.23906	4.90777	Y	3.31155	2.23806	4.89994	Y	40.3366	Y	1.72702	1.6041	1.03766	2.17054	Y	+	3.31044	2.23603	4.90111	Y	3.31(2.24,4.91)	3.31(2.24,4.90)	3.31(40.34)	1.73(1.04)	1.66(0.99)	3.31(2.24)	N	N
Metabolism and nutrition disorders	10027433	Purine and pyrimidine metabolism disorders	10037546	Disorders of purine metabolism	10070968	Gout	10018627	25	17069	24809	117893433	6.96005	4.70066	10.3054	Y	6.95133	4.69746	10.2866	Y	127.278	Y	2.79605	2.49884	1.93224	3.06544	Y	++	6.94534	4.69072	10.2837	Y	6.96(4.70,10.31)	6.95(4.70,10.29)	6.95(127.28)	2.80(1.93)	2.64(1.97)	6.95(4.69)	N	N
Respiratory, thoracic and mediastinal disorders	10038738	Respiratory tract signs and symptoms	10079101	Upper respiratory tract signs and symptoms	10046313	Dysphonia	10013952	24	17070	100320	117817922	1.65121	1.10638	2.46433	Y	1.65029	1.10639	2.46158	Y	6.15367	N	0.722586	0.685455	0.107884	1.26303	Y	+	1.65014	1.10566	2.46273	N	1.65(1.11,2.46)	1.65(1.11,2.46)	1.65(6.15)	0.72(0.11)	0.70(0.02)	1.65(1.11)	N	N
Investigations	10022891	Protein and chemistry analyses NEC	10037000	Chemistry analyses NEC	10008431	Renin increased	10038559	24	17070	221	117918021	750.18	492.158	1143.48	Y	749.128	491.73	1141.26	Y	16174.6	Y	9.40054	4.59331	3.98721	5.1994	Y	+++	675.842	443.388	1030.17	Y	750.18(492.16,1143.48)	749.13(491.73,1141.26)	749.13(16174.6)	9.40(3.99)	5.52(4.83)	675.84(443.39)	N	N
Eye disorders	10015919	Eye disorders NEC	10015917	Ocular disorders NEC	10030032	Periorbital oedema	10034545	24	17070	86004	117832238	1.9263	1.29069	2.87491	Y	1.925	1.29055	2.87135	Y	10.6723	N	0.944662	0.892167	0.314584	1.46975	Y	+	1.92474	1.28965	2.87258	N	1.93(1.29,2.87)	1.92(1.29,2.87)	1.92(10.67)	0.94(0.31)	0.92(0.23)	1.92(1.29)	N	N
Respiratory, thoracic and mediastinal disorders	10038738	Bronchial disorders (excl neoplasms)	10006436	Bronchospasm and obstruction	10006484	Asthma	10003553	23	17071	116485	117801757	1.36254	0.905154	2.05106	N	1.36206	0.905328	2.0492	N	2.21528	N	0.445711	0.424022	-0.165429	1.01347	N	-	1.36199	0.904783	2.05022	N	1.36(0.91,2.05)	1.36(0.91,2.05)	1.36(2.22)	0.45(-0.17)	0.43(-0.26)	1.36(0.90)	N	N
Cardiac disorders	10007541	Cardiac arrhythmias	10007521	Rate and rhythm disorders NEC	10037908	Extrasystoles	10015856	23	17071	18604	117899638	8.53837	5.67094	12.8557	Y	8.52823	5.66732	12.8334	Y	152.682	Y	3.09067	2.69737	2.1076	3.28714	Y	++	8.51893	5.65803	12.8264	Y	8.54(5.67,12.86)	8.53(5.67,12.83)	8.53(152.68)	3.09(2.11)	2.88(2.18)	8.52(5.66)	N	N
Metabolism and nutrition disorders	10027433	Electrolyte and fluid balance conditions	10014412	Total fluid volume increased	10044085	Fluid retention	10016807	23	17071	57211	117861031	2.77562	1.8438	4.17836	Y	2.77323	1.84322	4.17247	Y	26.08	Y	1.4712	1.3683	0.778785	1.95781	Y	+	2.77252	1.84174	4.17369	N	2.78(1.84,4.18)	2.77(1.84,4.17)	2.77(26.08)	1.47(0.78)	1.42(0.72)	2.77(1.84)	N	N
Investigations	10022891	Hepatobiliary investigations	10019809	Hepatobiliary function diagnostic procedures	10087057	Aspartate aminotransferase increased	10003481	23	17071	107648	117810594	1.47451	0.97953	2.21961	N	1.47387	0.979645	2.21743	N	3.50664	N	0.55951	0.531216	-0.0582401	1.12067	N	-	1.47377	0.979039	2.2185	N	1.47(0.98,2.22)	1.47(0.98,2.22)	1.47(3.51)	0.56(-0.06)	0.55(-0.15)	1.47(0.98)	N	N
General disorders and administration site conditions	10018065	General system disorders NEC	10018073	General signs and symptoms NEC	10018072	General physical health deterioration	10049438	23	17071	105217	117813025	1.50861	1.00218	2.27094	Y	1.50792	1.00228	2.26866	Y	3.93765	N	0.592457	0.562157	-0.0273006	1.15162	N	-	1.50781	1.00165	2.26975	N	1.51(1.00,2.27)	1.51(1.00,2.27)	1.51(3.94)	0.59(-0.03)	0.58(-0.12)	1.51(1.00)	N	N
General disorders and administration site conditions	10018065	General system disorders NEC	10018073	Pain and discomfort NEC	10033372	Discomfort	10013082	23	17071	90844	117827398	1.74751	1.16088	2.63058	Y	1.7465	1.16085	2.62762	Y	7.34251	N	0.804312	0.760039	0.170571	1.34951	Y	+	1.74631	1.16008	2.62878	N	1.75(1.16,2.63)	1.75(1.16,2.63)	1.75(7.34)	0.80(0.17)	0.78(0.08)	1.75(1.16)	N	N
Investigations	10022891	Water, electrolyte and mineral investigations	10047843	Mineral and electrolyte analyses	10027637	Blood sodium decreased	10005802	23	17071	22679	117895563	7.00394	4.65202	10.5449	Y	6.99586	4.64921	10.527	Y	118.095	Y	2.80525	2.4837	1.894	3.0734	Y	++	6.98979	4.64262	10.5236	Y	7.00(4.65,10.54)	7.00(4.65,10.53)	7.00(118.10)	2.81(1.89)	2.63(1.93)	6.99(4.64)	N	N
Investigations	10022891	Protein and chemistry analyses NEC	10037000	Protein analyses NEC	10036998	C-reactive protein increased	10006825	22	17072	43169	117875073	3.51875	2.31603	5.34603	Y	3.51551	2.31515	5.33823	Y	39.5935	Y	1.81321	1.66344	1.06123	2.26565	Y	+	3.51423	2.31306	5.33916	Y	3.52(2.32,5.35)	3.52(2.32,5.34)	3.52(39.59)	1.81(1.06)	1.73(1.02)	3.51(2.31)	N	N
General disorders and administration site conditions	10018065	General system disorders NEC	10018073	General signs and symptoms NEC	10018072	Concomitant disease progression	10048659	22	17072	1793	117916449	84.7486	55.645	129.074	Y	84.6408	55.604	128.841	Y	1796.34	Y	6.3859	4.18644	3.5806	4.79229	Y	+++	83.627	54.9086	127.366	Y	84.75(55.64,129.07)	84.64(55.60,128.84)	84.64(1796.34)	6.39(3.58)	4.88(4.17)	83.63(54.91)	N	N
General disorders and administration site conditions	10018065	General system disorders NEC	10018073	General signs and symptoms NEC	10018072	Disease progression	10061818	22	17072	130079	117788163	1.1669	0.768105	1.77274	N	1.16668	0.768377	1.77146	N	0.524393	N	0.222377	0.211871	-0.390232	0.813974	N	-	1.16665	0.767945	1.77237	N	1.17(0.77,1.77)	1.17(0.77,1.77)	1.17(0.52)	0.22(-0.39)	0.22(-0.50)	1.17(0.77)	N	N
Cardiac disorders	10007541	Coronary artery disorders	10011082	Ischaemic coronary artery disorders	10011085	Acute myocardial infarction	10000891	21	17073	34185	117884057	4.24159	2.76444	6.50805	Y	4.23761	2.7633	6.49852	Y	51.9286	Y	2.08257	1.88451	1.26875	2.50027	Y	+	4.23562	2.76055	6.49889	Y	4.24(2.76,6.51)	4.24(2.76,6.50)	4.24(51.93)	2.08(1.27)	1.98(1.25)	4.24(2.76)	Y	N
Gastrointestinal disorders	10017947	Tongue conditions	10043946	Tongue signs and symptoms	10043985	Tongue oedema	10043967	21	17073	23568	117894674	6.15291	4.0099	9.44123	Y	6.14658	4.00788	9.42656	Y	90.4323	Y	2.61871	2.31557	1.69972	2.93142	Y	++	6.142	4.00279	9.42449	Y	6.15(4.01,9.44)	6.15(4.01,9.43)	6.15(90.43)	2.62(1.70)	2.46(1.72)	6.14(4.00)	N	N
Investigations	10022891	Cardiac and vascular investigations (excl enzyme tests)	10007512	ECG investigations	10053104	Electrocardiogram QRS complex prolonged	10014380	21	17073	4974	117913268	29.1586	18.9893	44.7737	Y	29.124	18.9768	44.6971	Y	567.951	Y	4.85827	3.67352	3.0566	4.29043	Y	+++	29.0057	18.8898	44.539	Y	29.16(18.99,44.77)	29.12(18.98,44.70)	29.12(567.95)	4.86(3.06)	4.13(3.40)	29.01(18.89)	Y	N
Nervous system disorders	10029205	Neurological disorders NEC	10029305	Paraesthesias and dysaesthesias	10033788	Burning sensation	10006784	21	17073	128110	117790132	1.13093	0.737149	1.73506	N	1.13077	0.737431	1.73391	N	0.317871	N	0.177276	0.168636	-0.446979	0.784252	N	-	1.13075	0.73703	1.73478	N	1.13(0.74,1.74)	1.13(0.74,1.73)	1.13(0.32)	0.18(-0.45)	0.17(-0.56)	1.13(0.74)	N	N
General disorders and administration site conditions	10018065	General system disorders NEC	10018073	Feelings and sensations NEC	10068759	Chills	10008531	21	17073	1064891	116853351	0.134973	0.0879789	0.207068	N	0.136035	0.0887182	0.208588	N	116.276	N	-2.87777	-2.82005	-3.43562	-2.20449	N	-	0.136052	0.0886827	0.208724	N	0.13(0.09,0.21)	0.14(0.09,0.21)	0.14(116.28)	-2.88(-3.44)	-2.85(-3.58)	0.14(0.09)	N	N
Cardiac disorders	10007541	Cardiac arrhythmias	10007521	Ventricular arrhythmias and cardiac arrest	10047283	Cardiac arrest	10007515	21	17073	123578	117794664	1.17245	0.764211	1.79877	N	1.17224	0.764474	1.7975	N	0.53191	N	0.229228	0.217888	-0.397729	0.833506	N	-	1.17221	0.764054	1.7984	N	1.17(0.76,1.80)	1.17(0.76,1.80)	1.17(0.53)	0.23(-0.40)	0.22(-0.51)	1.17(0.76)	Y	N
Vascular disorders	10047065	Vascular disorders NEC	10047066	Peripheral vascular disorders NEC	10034638	Flushing	10016825	21	17073	303707	117614535	0.476338	0.310488	0.730781	N	0.476982	0.31107	0.731383	N	12.0737	N	-1.06788	-1.03326	-1.64885	-0.417677	N	-	0.477018	0.31093	0.731823	N	0.48(0.31,0.73)	0.48(0.31,0.73)	0.48(12.07)	-1.07(-1.65)	-1.05(-1.78)	0.48(0.31)	N	N
Nervous system disorders	10029205	Neurological disorders NEC	10029305	Disturbances in consciousness NEC	10013509	Lethargy	10024264	20	17074	154552	117763690	0.892548	0.575665	1.38386	N	0.892674	0.576042	1.38335	N	0.258383	N	-0.163773	-0.156471	-0.786544	0.473602	N	-	0.892687	0.575755	1.38408	N	0.89(0.58,1.38)	0.89(0.58,1.38)	0.89(0.26)	-0.16(-0.79)	-0.16(-0.91)	0.89(0.58)	N	N
Gastrointestinal disorders	10017947	Oral soft tissue conditions	10031013	Oral soft tissue swelling and oedema	10031020	Lip oedema	10024558	20	17074	20117	117898125	6.86497	4.42685	10.6459	Y	6.8581	4.42469	10.6298	Y	99.996	Y	2.77659	2.42181	1.79146	3.05217	Y	++	6.85229	4.41867	10.6262	Y	6.86(4.43,10.65)	6.86(4.42,10.63)	6.86(100.00)	2.78(1.79)	2.58(1.83)	6.85(4.42)	N	N
General disorders and administration site conditions	10018065	General system disorders NEC	10018073	Feelings and sensations NEC	10068759	Feeling hot	10016334	20	17074	172576	117745666	0.799207	0.515465	1.23914	N	0.799442	0.515881	1.23887	N	1.00765	N	-0.322893	-0.309139	-0.939208	0.320929	N	-	0.799465	0.515631	1.23954	N	0.80(0.52,1.24)	0.80(0.52,1.24)	0.80(1.01)	-0.32(-0.94)	-0.32(-1.07)	0.80(0.52)	N	N
Investigations	10022891	Hepatobiliary investigations	10019809	Hepatobiliary function diagnostic procedures	10087057	Gamma-glutamyltransferase increased	10017693	20	17074	43719	117874523	3.15824	2.03681	4.89708	Y	3.15571	2.03623	4.89066	Y	29.4494	Y	1.65751	1.5165	0.886314	2.14668	Y	+	3.15472	2.03455	4.89164	Y	3.16(2.04,4.90)	3.16(2.04,4.89)	3.16(29.45)	1.66(0.89)	1.58(0.83)	3.15(2.03)	N	N
Respiratory, thoracic and mediastinal disorders	10038738	Respiratory tract signs and symptoms	10079101	Upper respiratory tract signs and symptoms	10046313	Throat tightness	10043528	20	17074	59932	117858310	2.30354	1.48564	3.57172	Y	2.30202	1.48542	3.56752	Y	14.7309	Y	1.20263	1.11577	0.485632	1.74591	Y	+	2.30158	1.48438	3.56868	N	2.30(1.49,3.57)	2.30(1.49,3.57)	2.30(14.73)	1.20(0.49)	1.16(0.41)	2.30(1.48)	N	N
Metabolism and nutrition disorders	10027433	Glucose metabolism disorders (incl diabetes mellitus)	10018424	Diabetes mellitus (incl subtypes)	10012602	Type 2 diabetes mellitus	10067585	20	17074	32569	117885673	4.23986	2.73428	6.57445	Y	4.23607	2.73324	6.5652	Y	49.426	Y	2.08205	1.87529	1.24506	2.50553	Y	+	4.23408	2.73056	6.56549	Y	4.24(2.73,6.57)	4.24(2.73,6.57)	4.24(49.43)	2.08(1.25)	1.97(1.22)	4.23(2.73)	Y	N
Cardiac disorders	10007541	Cardiac disorders, signs and symptoms NEC	10082206	Cardiac disorders NEC	10007543	Cardiac disorder	10061024	20	17074	106458	117811784	1.2963	0.836061	2.00989	N	1.29595	0.836266	2.00832	N	1.35268	N	0.373951	0.353673	-0.27642	0.983765	N	-	1.2959	0.835801	2.00927	N	1.30(0.84,2.01)	1.30(0.84,2.01)	1.30(1.35)	0.37(-0.28)	0.36(-0.39)	1.30(0.84)	N	N
Investigations	10022891	Hepatobiliary investigations	10019809	Hepatobiliary function diagnostic procedures	10087057	Hepatic enzyme increased	10060795	19	17075	140189	117778053	0.934853	0.596127	1.46605	N	0.934925	0.596471	1.46543	N	0.0861504	N	-0.0970632	-0.0924523	-0.738068	0.553164	N	-	0.934934	0.596179	1.46617	N	0.93(0.60,1.47)	0.93(0.60,1.47)	0.93(0.09)	-0.10(-0.74)	-0.09(-0.87)	0.93(0.60)	N	N
Nervous system disorders	10029205	Central nervous system vascular disorders	10007963	Central nervous system haemorrhages and cerebrovascular accidents	10007948	Cerebral infarction	10008118	19	17075	32768	117885474	4.00316	2.55244	6.27843	Y	3.99982	2.55159	6.27006	Y	42.734	Y	1.99931	1.79769	1.15192	2.44346	Y	+	3.99809	2.5492	6.27047	Y	4.00(2.55,6.28)	4.00(2.55,6.27)	4.00(42.73)	2.00(1.15)	1.89(1.12)	4.00(2.55)	Y	N
Infections and infestations	10021881	Infections - pathogen unspecified	10021879	Upper respiratory tract infections	10046309	Nasopharyngitis	10028810	19	17075	243594	117674648	0.537538	0.342776	0.842962	N	0.538052	0.343275	0.843346	N	7.55057	N	-0.894086	-0.860463	-1.50606	-0.214866	N	-	0.538088	0.343127	0.843825	N	0.54(0.34,0.84)	0.54(0.34,0.84)	0.54(7.55)	-0.89(-1.51)	-0.88(-1.65)	0.54(0.34)	N	N
Vascular disorders	10047065	Decreased and nonspecific blood pressure disorders and shock	10011954	Circulatory collapse and shock	10009193	Circulatory collapse	10009192	19	17075	42773	117875469	3.06653	1.95529	4.80929	Y	3.06423	1.95481	4.80329	Y	26.4188	Y	1.61509	1.47334	0.827621	2.11906	Y	+	3.06331	1.95324	4.80425	N	3.07(1.96,4.81)	3.06(1.95,4.80)	3.06(26.42)	1.62(0.83)	1.54(0.77)	3.06(1.95)	Y	N
Injury, poisoning and procedural complications	10022117	Injuries NEC	10022114	Skin injuries NEC	10027699	Contusion	10050584	19	17075	134669	117783573	0.973218	0.62059	1.52621	N	0.973247	0.62092	1.5255	N	0.0139861	N	-0.0391159	-0.0372755	-0.682893	0.608342	N	-	0.973251	0.620612	1.52627	N	0.97(0.62,1.53)	0.97(0.62,1.53)	0.97(0.01)	-0.04(-0.68)	-0.04(-0.81)	0.97(0.62)	N	N
Infections and infestations	10021881	Infections - pathogen unspecified	10021879	Infections NEC	10021902	Infection	10021789	19	17075	185824	117732418	0.704997	0.449558	1.10558	N	0.705325	0.449992	1.10554	N	2.34257	N	-0.503579	-0.482255	-1.12786	0.163349	N	-	0.705355	0.449786	1.10614	N	0.70(0.45,1.11)	0.71(0.45,1.11)	0.71(2.34)	-0.50(-1.13)	-0.49(-1.26)	0.71(0.45)	N	N
Renal and urinary disorders	10038359	Urinary tract signs and symptoms	10046590	Urinary abnormalities	10000196	Microalbuminuria	10027525	19	17075	1040	117917202	126.164	80.1255	198.656	Y	126.025	80.0768	198.339	Y	2314.37	Y	6.95166	4.11572	3.4641	4.76735	Y	+++	123.782	78.6125	194.905	Y	126.16(80.13,198.66)	126.03(80.08,198.34)	126.03(2314.37)	6.95(3.46)	4.90(4.13)	123.78(78.61)	N	N
General disorders and administration site conditions	10018065	General system disorders NEC	10018073	Oedema NEC	10030113	Generalised oedema	10018092	19	17075	37497	117880745	3.49816	2.23048	5.4863	Y	3.49538	2.22983	5.47921	Y	33.8416	Y	1.80493	1.63528	0.989534	2.28102	Y	+	3.49412	2.2279	5.47997	Y	3.50(2.23,5.49)	3.50(2.23,5.48)	3.50(33.84)	1.80(0.99)	1.72(0.94)	3.49(2.23)	N	N
Respiratory, thoracic and mediastinal disorders	10038738	Lower respiratory tract disorders (excl obstruction and infection)	10024967	Pulmonary oedemas	10037424	Pulmonary oedema	10037423	19	17075	57278	117860964	2.28968	1.46	3.59086	Y	2.28825	1.45981	3.58682	Y	13.7821	Y	1.19397	1.10385	0.458165	1.74953	Y	+	2.28782	1.45881	3.58794	N	2.29(1.46,3.59)	2.29(1.46,3.59)	2.29(13.78)	1.19(0.46)	1.15(0.38)	2.29(1.46)	Y	N
Gastrointestinal disorders	10017947	Gastrointestinal inflammatory conditions	10017969	Gastritis (excl infective)	10017854	Gastritis	10017853	18	17076	68707	117849535	1.80806	1.1388	2.87064	Y	1.80721	1.13882	2.86789	Y	6.49198	N	0.853596	0.793489	0.131076	1.4559	Y	+	1.807	1.13813	2.86896	N	1.81(1.14,2.87)	1.81(1.14,2.87)	1.81(6.49)	0.85(0.13)	0.82(0.03)	1.81(1.14)	N	N
Investigations	10022891	Metabolic, nutritional and blood gas investigations	10027432	Metabolism tests NEC	10027434	Blood uric acid increased	10005861	18	17076	15020	117903222	8.27451	5.21054	13.1402	Y	8.26685	5.20825	13.1216	Y	114.858	Y	3.04582	2.57893	1.91619	3.24167	Y	++	8.25815	5.20024	13.1142	Y	8.27(5.21,13.14)	8.27(5.21,13.12)	8.27(114.86)	3.05(1.92)	2.79(2.00)	8.26(5.20)	N	N
General disorders and administration site conditions	10018065	Therapeutic and nontherapeutic effects (excl toxicity)	10062915	Therapeutic and nontherapeutic responses	10043409	Drug intolerance	10061822	18	17076	101218	117817024	1.22698	0.772822	1.94802	N	1.22674	0.773047	1.9467	N	0.754862	N	0.294781	0.277577	-0.384807	0.93996	N	-	1.2267	0.772646	1.94758	N	1.23(0.77,1.95)	1.23(0.77,1.95)	1.23(0.75)	0.29(-0.38)	0.29(-0.51)	1.23(0.77)	N	N
Metabolism and nutrition disorders	10027433	Lipid metabolism disorders	10013317	Hyperlipidaemias NEC	10020666	Hyperlipidaemia	10062060	18	17076	21170	117897072	5.87041	3.69695	9.32166	Y	5.86528	3.69552	9.30899	Y	72.5953	Y	2.55118	2.2224	1.55979	2.88502	Y	++	5.86115	3.69112	9.30695	Y	5.87(3.70,9.32)	5.87(3.70,9.31)	5.87(72.60)	2.55(1.56)	2.37(1.58)	5.86(3.69)	N	N
Metabolism and nutrition disorders	10027433	Glucose metabolism disorders (incl diabetes mellitus)	10018424	Hypoglycaemic conditions NEC	10021001	Hypoglycaemia	10020993	17	17077	131468	117786774	0.891895	0.554303	1.43509	N	0.892003	0.554632	1.43459	N	0.222504	N	-0.164857	-0.156267	-0.836764	0.52423	N	-	0.892017	0.554378	1.43529	N	0.89(0.55,1.44)	0.89(0.55,1.43)	0.89(0.22)	-0.16(-0.84)	-0.16(-0.98)	0.89(0.55)	N	N
Infections and infestations	10021881	Infections - pathogen unspecified	10021879	Lower respiratory tract and lung infections	10025101	Bronchitis	10006451	17	17077	90568	117827674	1.29512	0.804891	2.08393	N	1.29483	0.80509	2.08247	N	1.14188	N	0.372697	0.349169	-0.331349	1.02969	N	-	1.29477	0.804675	2.08337	N	1.30(0.80,2.08)	1.29(0.81,2.08)	1.29(1.14)	0.37(-0.33)	0.36(-0.46)	1.29(0.80)	N	N
Infections and infestations	10021881	Infections - pathogen unspecified	10021879	Sepsis, bacteraemia, viraemia and fungaemia NEC	10040054	Sepsis	10040047	17	17077	138750	117779492	0.845034	0.52518	1.35969	N	0.845188	0.525524	1.35929	N	0.482574	N	-0.242624	-0.230254	-0.910749	0.450241	N	-	0.845207	0.525288	1.35997	N	0.85(0.53,1.36)	0.85(0.53,1.36)	0.85(0.48)	-0.24(-0.91)	-0.24(-1.05)	0.85(0.53)	Y	N
Skin and subcutaneous tissue disorders	10040785	Epidermal and dermal conditions	10014982	Rashes, eruptions and exanthems NEC	10052566	Rash pruritic	10037884	17	17077	178938	117739304	0.655023	0.407093	1.05395	N	0.655366	0.407499	1.054	N	3.08532	N	-0.609556	-0.581758	-1.26224	0.0987274	N	-	0.655398	0.407326	1.05455	N	0.66(0.41,1.05)	0.66(0.41,1.05)	0.66(3.09)	-0.61(-1.26)	-0.60(-1.41)	0.66(0.41)	N	N
Metabolism and nutrition disorders	10027433	Lipid metabolism disorders	10013317	Elevated cholesterol	10014476	Hypercholesterolaemia	10020603	17	17077	18331	117899911	6.40272	3.97847	10.3042	Y	6.39735	3.97701	10.2907	Y	77.3526	Y	2.67635	2.29819	1.6174	2.97897	Y	++	6.39235	3.97202	10.2875	Y	6.40(3.98,10.30)	6.40(3.98,10.29)	6.40(77.35)	2.68(1.62)	2.47(1.65)	6.39(3.97)	N	N
Renal and urinary disorders	10038359	Urinary tract signs and symptoms	10046590	Bladder and urethral symptoms	10004995	Dysuria	10013990	17	17077	73644	117844598	1.59298	0.989994	2.56322	N	1.59239	0.990096	2.56106	N	3.74786	N	0.671068	0.624268	-0.0562655	1.3048	N	-	1.59225	0.989543	2.56206	N	1.59(0.99,2.56)	1.59(0.99,2.56)	1.59(3.75)	0.67(-0.06)	0.65(-0.17)	1.59(0.99)	N	N
Musculoskeletal and connective tissue disorders	10028395	Musculoskeletal and connective tissue disorders NEC	10028393	Musculoskeletal and connective tissue conditions NEC	10080711	Musculoskeletal stiffness	10052904	17	17077	139507	117778735	0.840443	0.522327	1.3523	N	0.840602	0.522673	1.35192	N	0.514384	N	-0.250473	-0.237732	-0.918226	0.442763	N	-	0.840621	0.522438	1.35259	N	0.84(0.52,1.35)	0.84(0.52,1.35)	0.84(0.51)	-0.25(-0.92)	-0.24(-1.06)	0.84(0.52)	N	N
Vascular disorders	10047065	Decreased and nonspecific blood pressure disorders and shock	10011954	Vascular hypotensive disorders	10057181	Orthostatic hypotension	10031127	17	17077	38464	117879778	3.05086	1.89593	4.90932	Y	3.04882	1.89556	4.90371	Y	23.4032	Y	1.60782	1.45226	0.771654	2.13287	Y	+	3.04791	1.8941	4.90458	N	3.05(1.90,4.91)	3.05(1.90,4.90)	3.05(23.40)	1.61(0.77)	1.53(0.71)	3.05(1.89)	N	N
Investigations	10022891	Cardiac and vascular investigations (excl enzyme tests)	10007512	Vascular tests NEC (incl blood pressure)	10047110	Blood pressure abnormal	10005728	17	17077	22811	117895431	5.14505	3.19713	8.27981	Y	5.14093	3.19608	8.26926	Y	56.6714	Y	2.36116	2.06253	1.38181	2.74325	Y	+	5.13785	3.19265	8.26821	Y	5.15(3.20,8.28)	5.14(3.20,8.27)	5.14(56.67)	2.36(1.38)	2.20(1.38)	5.14(3.19)	N	N
Respiratory, thoracic and mediastinal disorders	10038738	Pulmonary vascular disorders	10037454	Pulmonary thrombotic and embolic conditions	10037439	Pulmonary embolism	10037377	17	17077	147793	117770449	0.793268	0.493009	1.27639	N	0.793473	0.49337	1.27612	N	0.914878	N	-0.333703	-0.317146	-0.997638	0.363346	N	-	0.793497	0.493151	1.27676	N	0.79(0.49,1.28)	0.79(0.49,1.28)	0.79(0.91)	-0.33(-1.00)	-0.33(-1.14)	0.79(0.49)	Y	N
Nervous system disorders	10029205	Neurological disorders NEC	10029305	Speech and language abnormalities	10041460	Speech disorder	10041466	16	17078	81842	117836400	1.34892	0.826155	2.20247	N	1.34859	0.826334	2.20093	N	1.44243	N	0.431383	0.40201	-0.29822	1.10224	N	-	1.34853	0.825913	2.20183	N	1.35(0.83,2.20)	1.35(0.83,2.20)	1.35(1.44)	0.43(-0.30)	0.42(-0.43)	1.35(0.83)	N	N
Investigations	10022891	Lipid analyses	10024580	Triglyceride analyses	10044657	Blood triglycerides increased	10005839	16	17078	22069	117896173	5.00495	3.06492	8.17299	Y	5.0012	3.06403	8.16313	Y	51.191	Y	2.32144	2.01659	1.31616	2.71701	Y	+	4.99831	3.06085	8.16214	Y	5.00(3.06,8.17)	5.00(3.06,8.16)	5.00(51.19)	2.32(1.32)	2.16(1.31)	5.00(3.06)	N	N
Investigations	10022891	Cardiac and vascular investigations (excl enzyme tests)	10007512	ECG investigations	10053104	Electrocardiogram QT prolonged	10014387	16	17078	49468	117868774	2.23232	1.36716	3.64499	Y	2.23117	1.36708	3.64143	Y	10.8709	Y	1.15754	1.0566	0.356326	1.75688	Y	+	2.23077	1.36621	3.64245	N	2.23(1.37,3.64)	2.23(1.37,3.64)	2.23(10.87)	1.16(0.36)	1.10(0.26)	2.23(1.37)	Y	N
Gastrointestinal disorders	10017947	Gastrointestinal haemorrhages NEC	10017959	Non-site specific gastrointestinal haemorrhages	10017958	Gastrointestinal haemorrhage	10017955	16	17078	150586	117767656	0.732697	0.448755	1.1963	N	0.732947	0.449114	1.19616	N	1.55866	N	-0.448163	-0.425412	-1.12561	0.274785	N	-	0.732976	0.448925	1.19675	N	0.73(0.45,1.20)	0.73(0.45,1.20)	0.73(1.56)	-0.45(-1.13)	-0.44(-1.28)	0.73(0.45)	Y	N
Surgical and medical procedures	10042613	Therapeutic procedures and supportive care NEC	10043413	Therapeutic procedures NEC	10027700	Surgery	10042609	16	17078	57436	117860806	1.92251	1.17743	3.13908	Y	1.92164	1.17744	3.13623	Y	7.07399	N	0.942149	0.865904	0.165642	1.56616	Y	+	1.92139	1.17674	3.13725	N	1.92(1.18,3.14)	1.92(1.18,3.14)	1.92(7.07)	0.94(0.17)	0.90(0.06)	1.92(1.18)	N	N
Gastrointestinal disorders	10017947	Gastrointestinal conditions NEC	10017943	Gastrointestinal disorders NEC	10017948	Gastrointestinal disorder	10017944	16	17078	166345	117751897	0.663195	0.406188	1.08282	N	0.66351	0.406567	1.08284	N	2.73393	N	-0.591739	-0.562989	-1.26318	0.137204	N	-	0.663542	0.406401	1.08339	N	0.66(0.41,1.08)	0.66(0.41,1.08)	0.66(2.73)	-0.59(-1.26)	-0.58(-1.42)	0.66(0.41)	N	N
Psychiatric disorders	10037175	Sleep disorders and disturbances	10040991	Parasomnias	10033920	Nightmare	10029412	15	17079	59057	117859185	1.75275	1.05636	2.90823	Y	1.75209	1.05643	2.90584	Y	4.84378	N	0.808922	0.742572	0.0207892	1.46435	Y	+	1.7519	1.05585	2.90682	N	1.75(1.06,2.91)	1.75(1.06,2.91)	1.75(4.84)	0.81(0.02)	0.77(-0.10)	1.75(1.06)	N	N
Respiratory, thoracic and mediastinal disorders	10038738	Respiratory disorders NEC	10038716	Breathing abnormalities	10006334	Dyspnoea exertional	10013971	15	17079	50574	117867668	2.0469	1.23363	3.39632	Y	2.04598	1.23362	3.39329	Y	8.02221	Y	1.03257	0.94114	0.219341	1.66294	Y	+	2.04567	1.23289	3.39428	N	2.05(1.23,3.40)	2.05(1.23,3.39)	2.05(8.02)	1.03(0.22)	0.98(0.11)	2.05(1.23)	N	N
Renal and urinary disorders	10038359	Renal disorders (excl nephropathies)	10038430	Renal vascular and ischaemic conditions	10038543	Renal artery stenosis	10038378	15	17079	1570	117916672	65.9636	39.6623	109.706	Y	65.9066	39.6455	109.563	Y	949.765	Y	6.02884	3.70147	2.97615	4.42678	Y	++	65.2923	39.2587	108.59	Y	65.96(39.66,109.71)	65.91(39.65,109.56)	65.91(949.77)	6.03(2.98)	4.41(3.54)	65.29(39.26)	Y	N
Renal and urinary disorders	10038359	Urinary tract signs and symptoms	10046590	Urinary abnormalities	10000196	Haematuria	10018867	15	17079	77476	117840766	1.33585	0.805112	2.21645	N	1.33555	0.805292	2.21498	N	1.26519	N	0.417368	0.387336	-0.334424	1.10909	N	-	1.33549	0.804895	2.21586	N	1.34(0.81,2.22)	1.34(0.81,2.21)	1.34(1.27)	0.42(-0.33)	0.40(-0.47)	1.34(0.80)	N	N
Respiratory, thoracic and mediastinal disorders	10038738	Bronchial disorders (excl neoplasms)	10006436	Bronchospasm and obstruction	10006484	Wheezing	10047924	15	17079	77268	117840974	1.33945	0.80728	2.22242	N	1.33915	0.807459	2.22094	N	1.28897	N	0.421246	0.390896	-0.330864	1.11266	N	-	1.33908	0.807061	2.22182	N	1.34(0.81,2.22)	1.34(0.81,2.22)	1.34(1.29)	0.42(-0.33)	0.41(-0.47)	1.34(0.81)	N	N
Metabolism and nutrition disorders	10027433	Glucose metabolism disorders (incl diabetes mellitus)	10018424	Hyperglycaemic conditions NEC	10020638	Hyperglycaemia	10020635	15	17079	92540	117825702	1.11825	0.673972	1.8554	N	1.11815	0.674209	1.8544	N	0.187375	N	0.161086	0.15038	-0.571367	0.872128	N	-	1.11813	0.673898	1.85519	N	1.12(0.67,1.86)	1.12(0.67,1.85)	1.12(0.19)	0.16(-0.57)	0.16(-0.72)	1.12(0.67)	N	N
Investigations	10022891	Enzyme investigations NEC	10014938	Skeletal and cardiac muscle analyses	10040768	Blood creatine phosphokinase increased	10005470	15	17079	61345	117856897	1.68735	1.01695	2.7997	Y	1.68674	1.01703	2.79746	Y	4.1952	N	0.754098	0.693385	-0.0283938	1.41516	N	-	1.68658	1.01648	2.79842	N	1.69(1.02,2.80)	1.69(1.02,2.80)	1.69(4.20)	0.75(-0.03)	0.72(-0.15)	1.69(1.02)	N	N
Respiratory, thoracic and mediastinal disorders	10038738	Respiratory tract signs and symptoms	10079101	Upper respiratory tract signs and symptoms	10046313	Throat irritation	10043521	15	17079	84669	117833573	1.22229	0.736672	2.02802	N	1.22209	0.736882	2.0268	N	0.605746	N	0.289307	0.269329	-0.452424	0.991082	N	-	1.22205	0.736531	2.02763	N	1.22(0.74,2.03)	1.22(0.74,2.03)	1.22(0.61)	0.29(-0.45)	0.28(-0.59)	1.22(0.74)	N	N
Respiratory, thoracic and mediastinal disorders	10038738	Upper respiratory tract disorders (excl infections)	10046304	Nasal congestion and inflammations	10028736	Nasal congestion	10028735	15	17079	95068	117823174	1.08849	0.656037	1.80602	N	1.08841	0.656281	1.80509	N	0.107801	N	0.122209	0.114167	-0.607578	0.835913	N	-	1.0884	0.655981	1.80587	N	1.09(0.66,1.81)	1.09(0.66,1.81)	1.09(0.11)	0.12(-0.61)	0.12(-0.75)	1.09(0.66)	N	N
Psychiatric disorders	10037175	Anxiety disorders and symptoms	10002861	Anxiety symptoms	10002869	Agitation	10001497	15	17079	167699	117750543	0.616682	0.371682	1.02318	N	0.617018	0.37205	1.02328	N	3.57049	N	-0.696535	-0.661674	-1.38339	0.0600451	N	-	0.617053	0.371905	1.02379	N	0.62(0.37,1.02)	0.62(0.37,1.02)	0.62(3.57)	-0.70(-1.38)	-0.68(-1.55)	0.62(0.37)	N	N
Eye disorders	10015919	Eye disorders NEC	10015917	Ocular disorders NEC	10030032	Eye disorder	10015916	15	17079	46006	117872236	2.25022	1.35616	3.73372	Y	2.24913	1.3561	3.73024	Y	10.4068	Y	1.1691	1.06059	0.338776	1.7824	Y	+	2.24872	1.35525	3.73122	N	2.25(1.36,3.73)	2.25(1.36,3.73)	2.25(10.41)	1.17(0.34)	1.11(0.24)	2.25(1.36)	N	N
Eye disorders	10015919	Anterior eye structural change, deposit and degeneration	10002693	Cataract conditions	10007772	Cataract	10007739	15	17079	58331	117859911	1.77458	1.06952	2.94445	Y	1.7739	1.06958	2.94201	Y	5.06565	N	0.826763	0.758536	0.0367525	1.48032	Y	+	1.7737	1.06899	2.94299	N	1.77(1.07,2.94)	1.77(1.07,2.94)	1.77(5.07)	0.83(0.04)	0.79(-0.08)	1.77(1.07)	Y	N
Respiratory, thoracic and mediastinal disorders	10038738	Respiratory disorders NEC	10038716	Respiratory failures (excl neonatal)	10052549	Respiratory failure	10038695	15	17079	80576	117837666	1.28442	0.774118	2.13112	N	1.28417	0.774311	2.12976	N	0.943722	N	0.360778	0.33529	-0.386466	1.05705	N	-	1.28412	0.773935	2.13062	N	1.28(0.77,2.13)	1.28(0.77,2.13)	1.28(0.94)	0.36(-0.39)	0.35(-0.52)	1.28(0.77)	Y	N
Nervous system disorders	10029205	Neurological disorders NEC	10029305	Neurological signs and symptoms NEC	10029306	Head discomfort	10019194	15	17079	47010	117871232	2.20215	1.32719	3.65394	Y	2.20109	1.32714	3.65057	Y	9.83197	Y	1.13797	1.03347	0.311665	1.75528	Y	+	2.20071	1.32632	3.65155	N	2.20(1.33,3.65)	2.20(1.33,3.65)	2.20(9.83)	1.14(0.31)	1.08(0.21)	2.20(1.33)	N	N
Vascular disorders	10047065	Vascular haemorrhagic disorders	10047075	Haemorrhages NEC	10018987	Haemorrhage	10055798	15	17079	141034	117777208	0.733443	0.442053	1.21691	N	0.733677	0.442391	1.21676	N	1.4517	N	-0.446728	-0.422605	-1.14433	0.299121	N	-	0.733705	0.442211	1.21734	N	0.73(0.44,1.22)	0.73(0.44,1.22)	0.73(1.45)	-0.45(-1.14)	-0.43(-1.31)	0.73(0.44)	N	N
Cardiac disorders	10007541	Cardiac arrhythmias	10007521	Ventricular arrhythmias and cardiac arrest	10047283	Ventricular extrasystoles	10047289	15	17079	14893	117903349	6.95301	4.18969	11.5389	Y	6.94778	4.18841	11.5251	Y	76.3085	Y	2.79531	2.33958	1.6175	3.06165	Y	++	6.9418	4.18294	11.5203	Y	6.95(4.19,11.54)	6.95(4.19,11.53)	6.95(76.31)	2.80(1.62)	2.54(1.67)	6.94(4.18)	N	N
Investigations	10022891	Renal and urinary tract investigations and urinalyses	10038362	Urinary tract function analyses NEC	10049179	Urine output decreased	10059895	15	17079	11419	117906823	9.06859	5.46406	15.0509	Y	9.06151	5.46222	15.0325	Y	107.447	Y	3.17807	2.58991	1.86773	3.3121	Y	++	9.05093	5.45342	15.0216	Y	9.07(5.46,15.05)	9.06(5.46,15.03)	9.06(107.45)	3.18(1.87)	2.84(1.97)	9.05(5.45)	N	N
Surgical and medical procedures	10042613	Renal and urinary tract therapeutic procedures	10038365	Renal therapeutic procedures	10023431	Dialysis	10061105	15	17079	15018	117903224	6.89513	4.15483	11.4428	Y	6.88996	4.15355	11.4291	Y	75.4607	Y	2.78326	2.33133	1.60926	3.0534	Y	++	6.88408	4.14817	11.4245	Y	6.90(4.15,11.44)	6.89(4.15,11.43)	6.89(75.46)	2.78(1.61)	2.53(1.66)	6.88(4.15)	N	N
Vascular disorders	10047065	Vascular disorders NEC	10047066	Peripheral vascular disorders NEC	10034638	Hot flush	10060800	14	17080	136189	117782053	0.708887	0.419735	1.19724	N	0.709126	0.420056	1.19712	N	1.67214	N	-0.495826	-0.467668	-1.21304	0.277704	N	-	0.709156	0.419894	1.19769	N	0.71(0.42,1.20)	0.71(0.42,1.20)	0.71(1.67)	-0.50(-1.21)	-0.48(-1.38)	0.71(0.42)	N	N
Respiratory, thoracic and mediastinal disorders	10038738	Respiratory tract signs and symptoms	10079101	Upper respiratory tract signs and symptoms	10046313	Oropharyngeal pain	10068319	14	17080	198412	117719830	0.48632	0.287954	0.821335	N	0.48674	0.288327	0.821693	N	7.58937	N	-1.03867	-0.988531	-1.73389	-0.243172	N	-	0.486777	0.288225	0.822107	N	0.49(0.29,0.82)	0.49(0.29,0.82)	0.49(7.59)	-1.04(-1.73)	-1.01(-1.92)	0.49(0.29)	N	N
Musculoskeletal and connective tissue disorders	10028395	Joint disorders	10023213	Osteoarthropathies	10057178	Osteoarthritis	10031161	14	17080	48247	117869995	2.0025	1.18563	3.38218	Y	2.00168	1.18565	3.37934	Y	7.0185	Y	1.001	0.907668	0.162221	1.65312	Y	+	2.00139	1.18497	3.3803	N	2.00(1.19,3.38)	2.00(1.19,3.38)	2.00(7.02)	1.00(0.16)	0.95(0.05)	2.00(1.18)	N	N
Psychiatric disorders	10037175	Anxiety disorders and symptoms	10002861	Anxiety symptoms	10002869	Stress	10042209	14	17080	76974	117841268	1.25485	0.742989	2.11936	N	1.25465	0.743184	2.1181	N	0.723912	N	0.327227	0.302851	-0.442553	1.04825	N	-	1.2546	0.742838	2.11893	N	1.25(0.74,2.12)	1.25(0.74,2.12)	1.25(0.72)	0.33(-0.44)	0.31(-0.59)	1.25(0.74)	N	N
Nervous system disorders	10029205	Mental impairment disorders	10057167	Memory loss (excl dementia)	10027177	Memory impairment	10027175	14	17080	167132	117751110	0.577491	0.341936	0.975317	N	0.577837	0.342288	0.975482	N	4.32376	N	-0.791176	-0.750083	-1.49545	-0.00471843	N	-	0.577873	0.342162	0.975961	N	0.58(0.34,0.98)	0.58(0.34,0.98)	0.58(4.32)	-0.79(-1.50)	-0.77(-1.67)	0.58(0.34)	N	N
Investigations	10022891	Water, electrolyte and mineral investigations	10047843	Mineral and electrolyte analyses	10027637	Blood potassium decreased	10005724	14	17080	36326	117881916	2.65993	1.57484	4.49267	Y	2.65857	1.57471	4.48844	Y	14.4848	Y	1.4103	1.25895	0.513467	2.00444	Y	+	2.65793	1.57365	4.48929	N	2.66(1.57,4.49)	2.66(1.57,4.49)	2.66(14.48)	1.41(0.51)	1.33(0.43)	2.66(1.57)	N	N
Respiratory, thoracic and mediastinal disorders	10038738	Pleural disorders	10035597	Pneumothorax and pleural effusions NEC	10035761	Pleural effusion	10035598	14	17080	70453	117847789	1.37108	0.8118	2.31566	N	1.37077	0.811968	2.31416	N	1.4046	N	0.454913	0.419597	-0.325813	1.16501	N	-	1.3707	0.811576	2.31503	N	1.37(0.81,2.32)	1.37(0.81,2.31)	1.37(1.40)	0.45(-0.33)	0.44(-0.47)	1.37(0.81)	N	N
Respiratory, thoracic and mediastinal disorders	10038738	Respiratory disorders NEC	10038716	Breathing abnormalities	10006334	Sleep apnoea syndrome	10040979	14	17080	21155	117897087	4.56804	2.70436	7.71607	Y	4.56512	2.70379	7.70782	Y	38.9596	Y	2.18991	1.88234	1.13675	2.62794	Y	+	4.56276	2.70123	7.70715	Y	4.57(2.70,7.72)	4.57(2.70,7.71)	4.57(38.96)	2.19(1.14)	2.02(1.12)	4.56(2.70)	N	N
Metabolism and nutrition disorders	10027433	Electrolyte and fluid balance conditions	10014412	Total fluid volume decreased	10044084	Hypovolaemia	10021137	14	17080	7491	117910751	12.9019	7.63573	21.8	Y	12.8922	7.63324	21.7742	Y	153.299	Y	3.68594	2.84476	2.09869	3.59084	Y	++	12.87	7.61684	21.7461	Y	12.90(7.64,21.80)	12.89(7.63,21.77)	12.89(153.30)	3.69(2.10)	3.19(2.29)	12.87(7.62)	N	N
General disorders and administration site conditions	10018065	General system disorders NEC	10018073	Feelings and sensations NEC	10068759	Feeling cold	10016326	13	17081	82188	117836054	1.09119	0.633441	1.87972	N	1.09112	0.633663	1.87882	N	0.0989751	N	0.12579	0.116338	-0.655196	0.887872	N	-	1.0911	0.633392	1.87958	N	1.09(0.63,1.88)	1.09(0.63,1.88)	1.09(0.10)	0.13(-0.66)	0.12(-0.82)	1.09(0.63)	N	N
Investigations	10022891	Haematology investigations (incl blood groups)	10018851	White blood cell analyses	10047938	White blood cell count increased	10047943	13	17081	53727	117864515	1.66963	0.969208	2.87623	N	1.66912	0.969313	2.87417	N	3.48786	N	0.738949	0.671511	-0.100058	1.44308	N	-	1.66896	0.968818	2.87508	N	1.67(0.97,2.88)	1.67(0.97,2.87)	1.67(3.49)	0.74(-0.10)	0.70(-0.23)	1.67(0.97)	N	N
Gastrointestinal disorders	10017947	Oral soft tissue conditions	10031013	Oral soft tissue swelling and oedema	10031020	Oedema mouth	10030110	13	17081	23116	117895126	3.88162	2.25306	6.68736	Y	3.87943	2.25271	6.68082	Y	27.7734	Y	1.95524	1.68543	0.913727	2.45713	Y	+	3.87781	2.25084	6.68079	Y	3.88(2.25,6.69)	3.88(2.25,6.68)	3.88(27.77)	1.96(0.91)	1.81(0.87)	3.88(2.25)	N	N
Musculoskeletal and connective tissue disorders	10028395	Joint disorders	10023213	Arthropathies NEC	10003284	Arthritis	10003246	13	17081	113087	117805155	0.792833	0.460249	1.36575	N	0.79299	0.460531	1.36545	N	0.703109	N	-0.334581	-0.313184	-1.0847	0.458332	N	-	0.793014	0.460355	1.36606	N	0.79(0.46,1.37)	0.79(0.46,1.37)	0.79(0.70)	-0.33(-1.08)	-0.32(-1.26)	0.79(0.46)	N	N
Cardiac disorders	10007541	Myocardial disorders	10028593	Myocardial disorders NEC	10028590	Cardiomegaly	10007632	13	17081	18050	117900192	4.97127	2.88541	8.565	Y	4.96825	2.88485	8.55626	Y	41.1805	Y	2.31191	1.952	1.18023	2.72376	Y	+	4.96539	2.882	8.55488	Y	4.97(2.89,8.56)	4.97(2.88,8.56)	4.97(41.18)	2.31(1.18)	2.11(1.18)	4.97(2.88)	N	N
Skin and subcutaneous tissue disorders	10040785	Epidermal and dermal conditions	10014982	Bullous conditions	10006555	Blister	10005191	13	17081	97993	117820249	0.915071	0.531208	1.57632	N	0.915136	0.531465	1.57578	N	0.102379	N	-0.127924	-0.119246	-0.89077	0.652277	N	-	0.915147	0.531252	1.57646	N	0.92(0.53,1.58)	0.92(0.53,1.58)	0.92(0.10)	-0.13(-0.89)	-0.12(-1.06)	0.92(0.53)	N	N
Eye disorders	10015919	Eye disorders NEC	10015917	Ocular disorders NEC	10030032	Eye swelling	10015967	13	17081	64964	117853278	1.3807	0.801494	2.37847	N	1.38041	0.801658	2.37699	N	1.3633	N	0.465017	0.42625	-0.345302	1.1978	N	-	1.38033	0.801282	2.37784	N	1.38(0.80,2.38)	1.38(0.80,2.38)	1.38(1.36)	0.47(-0.35)	0.44(-0.49)	1.38(0.80)	N	N
Gastrointestinal disorders	10017947	Gastrointestinal signs and symptoms	10018012	Gastrointestinal signs and symptoms NEC	10027678	Odynophagia	10030094	13	17081	12331	117905911	7.27725	4.22346	12.5391	Y	7.27248	4.22243	12.5257	Y	70.263	Y	2.86114	2.32738	1.55548	3.09929	Y	++	7.26587	4.21685	12.5195	Y	7.28(4.22,12.54)	7.27(4.22,12.53)	7.27(70.26)	2.86(1.56)	2.56(1.62)	7.27(4.22)	N	N
Nervous system disorders	10029205	Neurological disorders NEC	10029305	Sensory abnormalities NEC	10040021	Dysgeusia	10013911	13	17081	161223	117757019	0.555891	0.322705	0.957578	N	0.556229	0.323034	0.957764	N	4.60857	N	-0.846156	-0.799779	-1.57128	-0.0282767	N	-	0.556265	0.322922	0.958222	N	0.56(0.32,0.96)	0.56(0.32,0.96)	0.56(4.61)	-0.85(-1.57)	-0.82(-1.76)	0.56(0.32)	N	N
Renal and urinary disorders	10038359	Nephropathies	10029149	Nephropathies and tubular disorders NEC	10029150	Nephropathy	10029151	13	17081	15035	117903207	5.96832	3.46398	10.2832	Y	5.96454	3.46322	10.2725	Y	53.6791	Y	2.57537	2.1377	1.36587	2.90953	Y	+	5.96025	3.4593	10.2693	Y	5.97(3.46,10.28)	5.96(3.46,10.27)	5.96(53.68)	2.58(1.37)	2.33(1.39)	5.96(3.46)	N	N
Cardiac disorders	10007541	Cardiac valve disorders	10046973	Mitral valvular disorders	10027723	Mitral valve incompetence	10027727	13	17081	16165	117902077	5.55106	3.22185	9.56413	Y	5.5476	3.22118	9.55422	Y	48.4298	Y	2.47091	2.06527	1.29347	2.83707	Y	+	5.54394	3.21772	9.55188	Y	5.55(3.22,9.56)	5.55(3.22,9.55)	5.55(48.43)	2.47(1.29)	2.25(1.31)	5.54(3.22)	Y	N
Eye disorders	10015919	Eye disorders NEC	10015917	Ocular disorders NEC	10030032	Eye pain	10015958	13	17081	103469	117814773	0.866602	0.503072	1.49283	N	0.866703	0.503339	1.49238	N	0.26671	N	-0.206362	-0.192654	-0.964175	0.578867	N	-	0.86672	0.50314	1.49303	N	0.87(0.50,1.49)	0.87(0.50,1.49)	0.87(0.27)	-0.21(-0.96)	-0.20(-1.14)	0.87(0.50)	N	N
Renal and urinary disorders	10038359	Renal disorders (excl nephropathies)	10038430	Renal neoplasms	10038486	Renal cyst	10038423	13	17081	9513	117908729	9.43319	5.47422	16.2553	Y	9.42678	5.47276	16.2375	Y	97.8014	Y	3.235	2.55581	1.78378	3.32785	Y	++	9.41528	5.46383	16.2244	Y	9.43(5.47,16.26)	9.43(5.47,16.24)	9.43(97.80)	3.24(1.78)	2.84(1.91)	9.42(5.46)	N	N
Ear and labyrinth disorders	10013993	Hearing disorders	10019243	Hearing losses	10011879	Hypoacusis	10048865	13	17081	66303	117851939	1.3528	0.7853	2.33041	N	1.35253	0.785469	2.32898	N	1.19495	N	0.435589	0.399621	-0.371929	1.17117	N	-	1.35246	0.785104	2.32983	N	1.35(0.79,2.33)	1.35(0.79,2.33)	1.35(1.19)	0.44(-0.37)	0.42(-0.52)	1.35(0.79)	N	N
General disorders and administration site conditions	10018065	General system disorders NEC	10018073	Inflammations	10021950	Inflammation	10061218	13	17081	80610	117837632	1.11256	0.645849	1.91655	N	1.11248	0.646067	1.91561	N	0.147918	N	0.153754	0.142117	-0.629418	0.913653	N	-	1.11246	0.645789	1.91637	N	1.11(0.65,1.92)	1.11(0.65,1.92)	1.11(0.15)	0.15(-0.63)	0.15(-0.79)	1.11(0.65)	N	N
Reproductive system and breast disorders	10038604	Sexual function and fertility disorders	10013356	Erection and ejaculation conditions and disorders	10013305	Erectile dysfunction	10061461	13	17081	50138	117868104	1.7892	1.03861	3.08223	Y	1.7886	1.03869	3.07992	Y	4.52082	N	0.838667	0.759529	-0.0120471	1.53111	N	-	1.7884	1.03815	3.08084	N	1.79(1.04,3.08)	1.79(1.04,3.08)	1.79(4.52)	0.84(-0.01)	0.80(-0.14)	1.79(1.04)	Y	N
Renal and urinary disorders	10038359	Nephropathies	10029149	Nephropathies and tubular disorders NEC	10029150	Diabetic nephropathy	10061835	13	17081	3304	117914938	27.1618	15.7514	46.8379	Y	27.1419	15.7464	46.7843	Y	326.05	Y	4.75699	3.24083	2.46774	4.01392	Y	++	27.0395	15.6805	46.6269	Y	27.16(15.75,46.84)	27.14(15.75,46.78)	27.14(326.05)	4.76(2.47)	3.78(2.84)	27.04(15.68)	N	N
Injury, poisoning and procedural complications	10022117	Medication errors and other product use errors and issues	10079145	Product administration errors and issues	10079147	Incorrect dose administered	10064355	13	17081	224451	117693791	0.399082	0.231676	0.687454	N	0.399539	0.232037	0.687957	N	11.7532	N	-1.32347	-1.26031	-2.03181	-0.488822	N	-	0.399574	0.231961	0.688302	N	0.40(0.23,0.69)	0.40(0.23,0.69)	0.40(11.75)	-1.32(-2.03)	-1.29(-2.23)	0.40(0.23)	N	N
Musculoskeletal and connective tissue disorders	10028395	Musculoskeletal and connective tissue disorders NEC	10028393	Musculoskeletal and connective tissue pain and discomfort	10068757	Limb discomfort	10061224	13	17081	109732	117808510	0.817097	0.474334	1.40755	N	0.817236	0.474611	1.4072	N	0.531779	N	-0.291138	-0.272274	-1.04379	0.499244	N	-	0.817257	0.474428	1.40782	N	0.82(0.47,1.41)	0.82(0.47,1.41)	0.82(0.53)	-0.29(-1.04)	-0.28(-1.22)	0.82(0.47)	N	N
Investigations	10022891	Metabolic, nutritional and blood gas investigations	10027432	Metabolism tests NEC	10027434	Brain natriuretic peptide increased	10053405	12	17082	4002	117914240	20.6982	11.7423	36.4847	Y	20.6843	11.7391	36.4459	Y	224.128	Y	4.36636	3.03871	2.23684	3.84057	Y	++	20.6255	11.701	36.3566	Y	20.70(11.74,36.48)	20.68(11.74,36.45)	20.68(224.13)	4.37(2.24)	3.53(2.55)	20.63(11.70)	N	N
Immune system disorders	10021428	Allergic conditions	10001708	Anaphylactic and anaphylactoid responses	10077535	Anaphylactic reaction	10002198	12	17082	220117	117698125	0.375628	0.213275	0.661571	N	0.376067	0.213609	0.66208	N	12.4446	N	-1.41081	-1.33994	-2.14053	-0.539351	N	-	0.376101	0.213543	0.662403	N	0.38(0.21,0.66)	0.38(0.21,0.66)	0.38(12.44)	-1.41(-2.14)	-1.37(-2.35)	0.38(0.21)	Y	Y
Neoplasms benign, malignant and unspecified (incl cysts and polyps)	10029104	Breast neoplasms malignant and unspecified (incl nipple)	10006291	Breast and nipple neoplasms malignant	10006290	Breast cancer	10006187	12	17082	111207	117807035	0.744186	0.422529	1.31071	N	0.744366	0.422799	1.3105	N	1.05438	N	-0.425863	-0.397306	-1.19792	0.403309	N	-	0.744393	0.422647	1.31107	N	0.74(0.42,1.31)	0.74(0.42,1.31)	0.74(1.05)	-0.43(-1.20)	-0.41(-1.39)	0.74(0.42)	Y	N
Injury, poisoning and procedural complications	10022117	Overdoses and underdoses NEC	10079159	Overdoses NEC	10076292	Overdose	10033295	12	17082	418287	117499955	0.197336	0.112045	0.347553	N	0.197899	0.112409	0.348407	N	39.1494	N	-2.33699	-2.2452	-3.04578	-1.44462	N	-	0.197922	0.112378	0.348586	N	0.20(0.11,0.35)	0.20(0.11,0.35)	0.20(39.15)	-2.34(-3.05)	-2.29(-3.27)	0.20(0.11)	N	N
Gastrointestinal disorders	10017947	Exocrine pancreas conditions	10015674	Acute and chronic pancreatitis	10033646	Pancreatitis	10033645	12	17082	74481	117843761	1.11149	0.631062	1.95765	N	1.11141	0.631269	1.95673	N	0.134071	N	0.152364	0.13996	-0.660677	0.940597	N	-	1.11139	0.631008	1.95748	N	1.11(0.63,1.96)	1.11(0.63,1.96)	1.11(0.13)	0.15(-0.66)	0.15(-0.83)	1.11(0.63)	Y	Y
Musculoskeletal and connective tissue disorders	10028395	Musculoskeletal and connective tissue disorders NEC	10028393	Musculoskeletal and connective tissue pain and discomfort	10068757	Neck pain	10028836	12	17082	118433	117799809	0.698738	0.396726	1.23066	N	0.69895	0.397004	1.23054	N	1.55742	N	-0.516677	-0.482969	-1.28358	0.317642	N	-	0.69898	0.396863	1.23109	N	0.70(0.40,1.23)	0.70(0.40,1.23)	0.70(1.56)	-0.52(-1.28)	-0.50(-1.48)	0.70(0.40)	N	N
Hepatobiliary disorders	10019805	Hepatic and hepatobiliary disorders	10019654	Cholestasis and jaundice	10008636	Jaundice	10023126	12	17082	69149	117849093	1.19724	0.679751	2.1087	N	1.19711	0.679943	2.10762	N	0.389608	N	0.25951	0.237708	-0.562935	1.03835	N	-	1.19707	0.679653	2.1084	N	1.20(0.68,2.11)	1.20(0.68,2.11)	1.20(0.39)	0.26(-0.56)	0.25(-0.73)	1.20(0.68)	N	N
Blood and lymphatic system disorders	10005329	Platelet disorders	10035534	Thrombocytopenias	10043555	Thrombocytopenia	10043554	12	17082	340880	117577362	0.242306	0.137578	0.426757	N	0.242838	0.137935	0.427524	N	28.4108	N	-2.04177	-1.95529	-2.75587	-1.15471	N	-	0.242865	0.137895	0.427741	N	0.24(0.14,0.43)	0.24(0.14,0.43)	0.24(28.41)	-2.04(-2.76)	-2.00(-2.98)	0.24(0.14)	Y	N
Eye disorders	10015919	Vision disorders	10047518	Visual impairment and blindness (excl colour blindness)	10080708	Blindness	10005169	12	17082	44910	117873332	1.84381	1.04682	3.24758	Y	1.84321	1.0469	3.24524	Y	4.62945	N	0.882046	0.791302	-0.00938137	1.59198	N	-	1.84299	1.04635	3.24614	N	1.84(1.05,3.25)	1.84(1.05,3.25)	1.84(4.63)	0.88(-0.01)	0.83(-0.14)	1.84(1.05)	Y	Y
Respiratory, thoracic and mediastinal disorders	10038738	Upper respiratory tract disorders (excl infections)	10046304	Laryngeal spasm, oedema and obstruction	10023855	Stridor	10042241	12	17082	8430	117909812	9.82573	5.57672	17.3122	Y	9.81954	5.57541	17.2944	Y	94.9282	Y	3.29381	2.54739	1.74621	3.34857	Y	++	9.807	5.56609	17.2792	Y	9.83(5.58,17.31)	9.82(5.58,17.29)	9.82(94.93)	3.29(1.75)	2.86(1.88)	9.81(5.57)	N	N
Respiratory, thoracic and mediastinal disorders	10038738	Upper respiratory tract disorders (excl infections)	10046304	Nasal disorders NEC	10028731	Epistaxis	10015090	12	17082	157972	117760270	0.523674	0.297331	0.922321	N	0.524009	0.297639	0.922543	N	5.19506	N	-0.932238	-0.878517	-1.67912	-0.0779163	N	-	0.524045	0.297541	0.922974	N	0.52(0.30,0.92)	0.52(0.30,0.92)	0.52(5.20)	-0.93(-1.68)	-0.90(-1.88)	0.52(0.30)	N	N
Renal and urinary disorders	10038359	Urinary tract signs and symptoms	10046590	Urinary tract signs and symptoms NEC	10046591	Renal pain	10038490	12	17082	22206	117896036	3.72968	2.11735	6.56976	Y	3.72776	2.11711	6.56377	Y	23.9438	Y	1.89774	1.62296	0.822158	2.42376	Y	+	3.72629	2.11543	6.56379	Y	3.73(2.12,6.57)	3.73(2.12,6.56)	3.73(23.94)	1.90(0.82)	1.75(0.77)	3.73(2.12)	N	N
Eye disorders	10015919	Ocular infections, irritations and inflammations	10021877	Lid, lash and lacrimal infections, irritations and inflammations	10024445	Eyelid oedema	10015993	12	17082	64993	117853249	1.27385	0.723241	2.24363	N	1.27366	0.72342	2.2424	N	0.705825	N	0.348918	0.318773	-0.481874	1.11942	N	-	1.2736	0.723104	2.2432	N	1.27(0.72,2.24)	1.27(0.72,2.24)	1.27(0.71)	0.35(-0.48)	0.33(-0.65)	1.27(0.72)	N	N
Investigations	10022891	Renal and urinary tract investigations and urinalyses	10038362	Urinalysis NEC	10046512	Protein urine present	10053123	12	17082	5752	117912490	14.4007	8.17176	25.3776	Y	14.3913	8.16967	25.351	Y	149.225	Y	3.84433	2.82415	2.02268	3.62562	Y	++	14.3634	8.15061	25.3119	Y	14.40(8.17,25.38)	14.39(8.17,25.35)	14.39(149.23)	3.84(2.02)	3.23(2.25)	14.36(8.15)	N	N
Psychiatric disorders	10037175	Deliria (incl confusion)	10012221	Confusion and disorientation	10010301	Disorientation	10013395	12	17082	61322	117856920	1.35015	0.766559	2.37803	N	1.3499	0.766724	2.37665	N	1.08871	N	0.432781	0.394374	-0.406278	1.19503	N	-	1.34983	0.766381	2.37747	N	1.35(0.77,2.38)	1.35(0.77,2.38)	1.35(1.09)	0.43(-0.41)	0.41(-0.57)	1.35(0.77)	N	N
Cardiac disorders	10007541	Cardiac valve disorders	10046973	Tricuspid valvular disorders	10044637	Tricuspid valve incompetence	10044640	12	17082	9008	117909234	9.19522	5.21899	16.2008	Y	9.18946	5.2178	16.1843	Y	87.4696	Y	3.19827	2.49404	1.69289	3.29518	Y	++	9.17857	5.20955	16.1715	Y	9.20(5.22,16.20)	9.19(5.22,16.18)	9.19(87.47)	3.20(1.69)	2.79(1.81)	9.18(5.21)	Y	N
Investigations	10022891	Haematology investigations (incl blood groups)	10018851	Red blood cell analyses	10038148	Haematocrit decreased	10018838	12	17082	29003	117889239	2.85544	1.62111	5.02963	Y	2.85414	1.62101	5.02534	Y	14.4517	Y	1.51267	1.32028	0.519536	2.12103	Y	+	2.85338	1.61993	5.02599	N	2.86(1.62,5.03)	2.85(1.62,5.03)	2.85(14.45)	1.51(0.52)	1.41(0.43)	2.85(1.62)	N	N
Nervous system disorders	10029205	Neurological disorders NEC	10029305	Coordination and balance disturbances	10072984	Balance disorder	10049848	11	17083	124637	117793605	0.60856	0.336944	1.09913	N	0.608812	0.337212	1.09917	N	2.76759	N	-0.71585	-0.668131	-1.5014	0.165141	N	-	0.608846	0.337103	1.09965	N	0.61(0.34,1.10)	0.61(0.34,1.10)	0.61(2.77)	-0.72(-1.50)	-0.69(-1.72)	0.61(0.34)	N	N
Nervous system disorders	10029205	Mental impairment disorders	10057167	Memory loss (excl dementia)	10027177	Amnesia	10001949	11	17083	101997	117816245	0.743783	0.411811	1.34337	N	0.743948	0.412059	1.34315	N	0.970142	N	-0.426673	-0.395651	-1.22893	0.43763	N	-	0.743976	0.411918	1.34371	N	0.74(0.41,1.34)	0.74(0.41,1.34)	0.74(0.97)	-0.43(-1.23)	-0.41(-1.43)	0.74(0.41)	N	N
Investigations	10022891	Renal and urinary tract investigations and urinalyses	10038362	Renal function analyses	10038454	Creatinine urine increased	10050757	11	17083	403	117917839	188.41	103.488	343.017	Y	188.289	103.461	342.669	Y	1994.8	Y	7.51816	3.50069	2.6555	4.34587	Y	++	183.313	100.689	333.737	Y	188.41(103.49,343.02)	188.29(103.46,342.67)	188.29(1994.80)	7.52(2.66)	4.36(3.34)	183.31(100.69)	N	N
Eye disorders	10015919	Vision disorders	10047518	Visual disorders NEC	10047541	Diplopia	10013036	11	17083	45171	117873071	1.68029	0.930289	3.03493	N	1.67985	0.930401	3.03299	N	3.02697	N	0.74819	0.668604	-0.164739	1.50195	N	-	1.67968	0.929955	3.03384	N	1.68(0.93,3.03)	1.68(0.93,3.03)	1.68(3.03)	0.75(-0.16)	0.71(-0.32)	1.68(0.93)	N	N
Investigations	10022891	Cardiac and vascular investigations (excl enzyme tests)	10007512	Vascular tests NEC (incl blood pressure)	10047110	Blood pressure diastolic increased	10005739	11	17083	3561	117914681	21.3218	11.7949	38.5438	Y	21.3088	11.7921	38.5055	Y	212.263	Y	4.40913	2.98287	2.14824	3.8175	Y	++	21.2462	11.7531	38.4071	Y	21.32(11.79,38.54)	21.31(11.79,38.51)	21.31(212.26)	4.41(2.15)	3.50(2.47)	21.25(11.75)	N	N
Metabolism and nutrition disorders	10027433	Appetite and general nutritional disorders	10003018	General nutritional disorders NEC	10018067	Obesity	10029883	11	17083	16970	117901272	4.47368	2.47655	8.08133	Y	4.47145	2.47626	8.07422	Y	29.631	Y	2.16002	1.79353	0.960005	2.62706	Y	+	4.4692	2.47407	8.07323	Y	4.47(2.48,8.08)	4.47(2.48,8.07)	4.47(29.63)	2.16(0.96)	1.96(0.93)	4.47(2.47)	N	N
Investigations	10022891	Cardiac and vascular investigations (excl enzyme tests)	10007512	Heart rate and pulse investigations	10053103	Heart rate irregular	10019304	11	17083	32067	117886175	2.36719	1.31055	4.27574	Y	2.36631	1.31057	4.27253	Y	8.67738	Y	1.24235	1.08673	0.253342	1.92012	Y	+	2.36584	1.30981	4.27331	N	2.37(1.31,4.28)	2.37(1.31,4.27)	2.37(8.68)	1.24(0.25)	1.16(0.13)	2.37(1.31)	N	N
Cardiac disorders	10007541	Cardiac arrhythmias	10007521	Cardiac conduction disorders	10000032	Atrioventricular block	10003671	11	17083	14393	117903849	5.27479	2.91993	9.52878	Y	5.27204	2.91952	9.52019	Y	38.0545	Y	2.39747	1.95827	1.12469	2.79185	Y	+	5.26878	2.9166	9.51792	Y	5.27(2.92,9.53)	5.27(2.92,9.52)	5.27(38.05)	2.40(1.12)	2.15(1.13)	5.27(2.92)	N	N
General disorders and administration site conditions	10018065	General system disorders NEC	10018073	General signs and symptoms NEC	10018072	Influenza like illness	10022004	11	17083	283861	117634381	0.266844	0.147747	0.481944	N	0.267316	0.148064	0.482612	N	22.1428	N	-1.90323	-1.81243	-2.64568	-0.979181	N	-	0.267344	0.148024	0.482847	N	0.27(0.15,0.48)	0.27(0.15,0.48)	0.27(22.14)	-1.90(-2.65)	-1.86(-2.88)	0.27(0.15)	N	N
Injury, poisoning and procedural complications	10022117	Medication errors and other product use errors and issues	10079145	Medication errors, product use errors and issues NEC	10079146	Medication error	10027091	11	17083	108814	117809428	0.697146	0.38599	1.25913	N	0.697341	0.386245	1.259	N	1.44614	N	-0.52	-0.483242	-1.31652	0.350036	N	-	0.697372	0.386115	1.25954	N	0.70(0.39,1.26)	0.70(0.39,1.26)	0.70(1.45)	-0.52(-1.32)	-0.50(-1.53)	0.70(0.39)	N	N
Cardiac disorders	10007541	Cardiac arrhythmias	10007521	Ventricular arrhythmias and cardiac arrest	10047283	Ventricular tachycardia	10047302	11	17083	24006	117894236	3.16229	1.75069	5.71208	Y	3.1609	1.75058	5.7074	Y	16.2457	Y	1.65988	1.42099	0.587552	2.25443	Y	+	3.15991	1.74937	5.70778	N	3.16(1.75,5.71)	3.16(1.75,5.71)	3.16(16.25)	1.66(0.59)	1.53(0.51)	3.16(1.75)	Y	N
Investigations	10022891	Cardiac and vascular investigations (excl enzyme tests)	10007512	Vascular tests NEC (incl blood pressure)	10047110	Blood pressure systolic decreased	10005758	11	17083	5949	117912293	12.7627	7.06273	23.063	Y	12.7552	7.06122	23.0405	Y	118.955	Y	3.67055	2.68651	1.85244	3.52058	Y	++	12.7335	7.04653	23.0101	Y	12.76(7.06,23.06)	12.76(7.06,23.04)	12.76(118.96)	3.67(1.85)	3.08(2.05)	12.73(7.05)	N	N
General disorders and administration site conditions	10018065	General system disorders NEC	10018073	Gait disturbances	10017578	Gait inability	10017581	11	17083	64808	117853434	1.17096	0.648315	2.11494	N	1.17085	0.648501	2.11394	N	0.274339	N	0.227521	0.207032	-0.626277	1.04034	N	-	1.17082	0.648238	2.11469	N	1.17(0.65,2.11)	1.17(0.65,2.11)	1.17(0.27)	0.23(-0.63)	0.22(-0.81)	1.17(0.65)	N	N
Injury, poisoning and procedural complications	10022117	Injuries NEC	10022114	Non-site specific injuries NEC	10029511	Injury	10022116	11	17083	84441	117833801	0.898556	0.497501	1.62292	N	0.898621	0.497727	1.62242	N	0.125883	N	-0.154194	-0.142049	-0.975341	0.691242	N	-	0.898634	0.497545	1.62306	N	0.90(0.50,1.62)	0.90(0.50,1.62)	0.90(0.13)	-0.15(-0.98)	-0.15(-1.17)	0.90(0.50)	N	N
Cardiac disorders	10007541	Coronary artery disorders	10011082	Ischaemic coronary artery disorders	10011085	Myocardial ischaemia	10028600	11	17083	13741	117904501	5.52511	3.05847	9.98108	Y	5.52219	3.05802	9.97203	Y	40.7083	Y	2.4643	2.00312	1.16952	2.83671	Y	+	5.51858	3.05485	9.96929	Y	5.53(3.06,9.98)	5.52(3.06,9.97)	5.52(40.71)	2.46(1.17)	2.21(1.18)	5.52(3.05)	Y	N
Cardiac disorders	10007541	Cardiac arrhythmias	10007521	Rate and rhythm disorders NEC	10037908	Tachyarrhythmia	10049447	11	17083	4265	117913977	17.8022	9.8494	32.1766	Y	17.7914	9.84716	32.1448	Y	173.882	Y	4.1496	2.889	2.0546	3.7234	Y	++	17.7482	9.81952	32.079	Y	17.80(9.85,32.18)	17.79(9.85,32.14)	17.79(173.88)	4.15(2.05)	3.36(2.34)	17.75(9.82)	N	N
Injury, poisoning and procedural complications	10022117	Injuries NEC	10022114	Non-site specific injuries NEC	10029511	Road traffic accident	10039203	11	17083	45139	117873103	1.68148	0.930949	3.03708	N	1.68104	0.93106	3.03514	N	3.03543	N	0.749212	0.669491	-0.163852	1.50283	N	-	1.68087	0.930614	3.03599	N	1.68(0.93,3.04)	1.68(0.93,3.04)	1.68(3.04)	0.75(-0.16)	0.71(-0.32)	1.68(0.93)	N	N
Cardiac disorders	10007541	Cardiac arrhythmias	10007521	Ventricular arrhythmias and cardiac arrest	10047283	Cardio-respiratory arrest	10007617	11	17083	61640	117856602	1.23118	0.681652	2.2237	N	1.23103	0.681829	2.22259	N	0.477087	N	0.299813	0.27221	-0.561103	1.10552	N	-	1.23099	0.681547	2.22336	N	1.23(0.68,2.22)	1.23(0.68,2.22)	1.23(0.48)	0.30(-0.56)	0.29(-0.74)	1.23(0.68)	Y	N
Surgical and medical procedures	10042613	Vascular therapeutic procedures	10003184	Vascular therapeutic procedures NEC	10047094	Vascular graft	10067740	11	17083	3008	117915234	25.2418	13.961	45.6377	Y	25.2262	13.9577	45.5922	Y	254.998	Y	4.65179	3.06114	2.22626	3.89603	Y	++	25.1379	13.9036	45.4499	Y	25.24(13.96,45.64)	25.23(13.96,45.59)	25.23(255.00)	4.65(2.23)	3.62(2.59)	25.14(13.90)	N	N
Respiratory, thoracic and mediastinal disorders	10038738	Upper respiratory tract disorders (excl infections)	10046304	Pharyngeal disorders (excl infections and neoplasms)	10034823	Pharyngeal swelling	10082270	11	17083	29075	117889167	2.61085	1.44544	4.71591	Y	2.60982	1.44542	4.71224	Y	10.9214	Y	1.38361	1.20196	0.368551	2.03536	Y	+	2.60921	1.44453	4.71294	N	2.61(1.45,4.72)	2.61(1.45,4.71)	2.61(10.92)	1.38(0.37)	1.29(0.26)	2.61(1.44)	N	N
Neoplasms benign, malignant and unspecified (incl cysts and polyps)	10029104	Reproductive neoplasms male malignant and unspecified	10038597	Prostatic neoplasms malignant	10036908	Prostate cancer	10060862	10	17084	77589	117840653	0.889007	0.478223	1.65265	N	0.889072	0.478432	1.65217	N	0.138475	N	-0.169604	-0.155078	-1.0254	0.715241	N	-	0.889087	0.478266	1.65279	N	0.89(0.48,1.65)	0.89(0.48,1.65)	0.89(0.14)	-0.17(-1.03)	-0.16(-1.24)	0.89(0.48)	Y	N
Metabolism and nutrition disorders	10027433	Purine and pyrimidine metabolism disorders	10037546	Disorders of purine metabolism	10070968	Hyperuricaemia	10020903	10	17084	16724	117901518	4.12657	2.21948	7.67233	Y	4.12475	2.2193	7.66615	Y	23.6611	Y	2.04365	1.683	0.812457	2.55354	Y	+	4.12288	2.2175	7.66546	Y	4.13(2.22,7.67)	4.12(2.22,7.67)	4.12(23.66)	2.04(0.81)	1.84(0.77)	4.12(2.22)	N	N
Nervous system disorders	10029205	Neurological disorders NEC	10029305	Disturbances in consciousness NEC	10013509	Altered state of consciousness	10001854	10	17084	29662	117888580	2.32639	1.25135	4.32498	Y	2.32561	1.25139	4.32197	Y	7.5554	Y	1.21733	1.05312	0.182702	1.92354	Y	+	2.32516	1.25069	4.32271	N	2.33(1.25,4.32)	2.33(1.25,4.32)	2.33(7.56)	1.22(0.18)	1.13(0.05)	2.33(1.25)	Y	N
Investigations	10022891	Renal and urinary tract investigations and urinalyses	10038362	Urinalysis NEC	10046512	Albumin urine present	10001582	10	17084	434	117917808	159.038	84.9494	297.742	Y	158.945	84.9305	297.462	Y	1534.17	Y	7.27973	3.36925	2.48831	4.25019	Y	++	155.388	82.9999	290.909	Y	159.04(84.95,297.74)	158.95(84.93,297.46)	158.95(1534.17)	7.28(2.49)	4.22(3.14)	155.39(83.00)	N	N
Endocrine disorders	10014698	Parathyroid gland disorders	10033949	Hyperparathyroid disorders	10020704	Hyperparathyroidism secondary	10020708	10	17084	5042	117913200	13.6889	7.35946	25.4621	Y	13.6815	7.35814	25.4391	Y	117.318	Y	3.77151	2.66662	1.79542	3.53783	Y	++	13.6564	7.34197	25.4016	Y	13.69(7.36,25.46)	13.68(7.36,25.44)	13.68(117.32)	3.77(1.80)	3.09(2.01)	13.66(7.34)	N	N
Vascular disorders	10047065	Vascular haemorrhagic disorders	10047075	Haemorrhages NEC	10018987	Haematoma	10018852	10	17084	65159	117853083	1.05871	0.569507	1.96814	N	1.05868	0.569695	1.96736	N	0.0325331	N	0.0822483	0.0744781	-0.795853	0.944809	N	-	1.05867	0.569484	1.96805	N	1.06(0.57,1.97)	1.06(0.57,1.97)	1.06(0.03)	0.08(-0.80)	0.08(-1.00)	1.06(0.57)	N	N
Gastrointestinal disorders	10017947	Oral soft tissue conditions	10031013	Stomatitis and ulceration	10042129	Stomatitis	10042128	10	17084	100606	117817636	0.685483	0.368745	1.27429	N	0.685667	0.368978	1.27417	N	1.44209	N	-0.544354	-0.502624	-1.37293	0.367681	N	-	0.685699	0.368861	1.27469	N	0.69(0.37,1.27)	0.69(0.37,1.27)	0.69(1.44)	-0.54(-1.37)	-0.52(-1.60)	0.69(0.37)	N	N
Investigations	10022891	Lipid analyses	10024580	Cholesterol analyses	10008651	Low density lipoprotein increased	10024910	10	17084	9954	117908288	6.93357	3.72876	12.8929	Y	6.9301	3.72825	12.8817	Y	50.6974	Y	2.79164	2.16992	1.29918	3.04066	Y	+	6.92415	3.7237	12.8753	Y	6.93(3.73,12.89)	6.93(3.73,12.88)	6.93(50.70)	2.79(1.30)	2.43(1.36)	6.92(3.72)	N	N
Psychiatric disorders	10037175	Psychiatric disorders NEC	10037176	Mental disorders NEC	10027362	Mental status changes	10048294	10	17084	36795	117881447	1.87528	1.00873	3.48627	Y	1.87477	1.00882	3.48405	Y	4.08187	N	0.906532	0.796061	-0.0743267	1.66645	N	-	1.87453	1.00832	3.48488	N	1.88(1.01,3.49)	1.87(1.01,3.48)	1.87(4.08)	0.91(-0.07)	0.85(-0.23)	1.87(1.01)	N	N
Endocrine disorders	10014698	Thyroid gland disorders	10043739	Thyroid hypofunction disorders	10043741	Hypothyroidism	10021114	10	17084	48519	117869723	1.422	0.76492	2.64354	N	1.42176	0.765064	2.64212	N	1.25138	N	0.507587	0.453217	-0.417139	1.32357	N	-	1.42167	0.76474	2.64292	N	1.42(0.76,2.64)	1.42(0.77,2.64)	1.42(1.25)	0.51(-0.42)	0.48(-0.60)	1.42(0.76)	Y	N
Skin and subcutaneous tissue disorders	10040785	Epidermal and dermal conditions	10014982	Rashes, eruptions and exanthems NEC	10052566	Rash erythematous	10037855	10	17084	269800	117648442	0.255243	0.137307	0.474479	N	0.255679	0.137591	0.475116	N	21.7172	N	-1.96744	-1.86645	-2.73672	-0.996173	N	-	0.255707	0.137556	0.47534	N	0.26(0.14,0.47)	0.26(0.14,0.48)	0.26(21.72)	-1.97(-2.74)	-1.92(-2.99)	0.26(0.14)	N	N
Hepatobiliary disorders	10019805	Hepatic and hepatobiliary disorders	10019654	Hepatocellular damage and hepatitis NEC	10019833	Hepatic steatosis	10019708	10	17084	21810	117896432	3.16414	1.70191	5.88267	Y	3.16287	1.70185	5.87818	Y	14.7864	Y	1.66078	1.40181	0.53133	2.27228	Y	+	3.16188	1.7007	5.87847	N	3.16(1.70,5.88)	3.16(1.70,5.88)	3.16(14.79)	1.66(0.53)	1.52(0.44)	3.16(1.70)	N	N
Vascular disorders	10047065	Embolism and thrombosis	10014523	Non-site specific embolism and thrombosis	10014524	Thrombosis	10043607	10	17084	103239	117815003	0.667986	0.359333	1.24176	N	0.66818	0.359568	1.24167	N	1.64911	N	-0.581622	-0.537529	-1.40783	0.332775	N	-	0.668212	0.359455	1.24218	N	0.67(0.36,1.24)	0.67(0.36,1.24)	0.67(1.65)	-0.58(-1.41)	-0.56(-1.64)	0.67(0.36)	Y	N
Nervous system disorders	10029205	Peripheral neuropathies	10034606	Chronic polyneuropathies	10036107	Diabetic neuropathy	10012680	10	17084	5907	117912335	11.6843	6.28229	21.7314	Y	11.678	6.2812	21.7119	Y	97.4767	Y	3.5435	2.56581	1.69475	3.43688	Y	++	11.66	6.26922	21.6862	Y	11.68(6.28,21.73)	11.68(6.28,21.71)	11.68(97.48)	3.54(1.69)	2.95(1.87)	11.66(6.27)	N	N
Gastrointestinal disorders	10017947	Peritoneal and retroperitoneal conditions	10034652	Peritoneal and retroperitoneal disorders	10034653	Ascites	10003445	10	17084	32687	117885555	2.11104	1.13553	3.92459	Y	2.11039	1.13559	3.92196	Y	5.84218	Y	1.07728	0.938469	0.0680648	1.80887	Y	+	2.11005	1.13499	3.92275	N	2.11(1.14,3.92)	2.11(1.14,3.92)	2.11(5.84)	1.08(0.07)	1.00(-0.07)	2.11(1.13)	Y	N
Investigations	10022891	Hepatobiliary investigations	10019809	Hepatobiliary function diagnostic procedures	10087057	Blood bilirubin increased	10005364	10	17084	44130	117874112	1.56349	0.841022	2.90658	N	1.56316	0.841149	2.90492	N	2.0292	N	0.644347	0.57223	-0.298136	1.4426	N	-	1.56303	0.840776	2.90573	N	1.56(0.84,2.91)	1.56(0.84,2.90)	1.56(2.03)	0.64(-0.30)	0.61(-0.47)	1.56(0.84)	N	N
Skin and subcutaneous tissue disorders	10040785	Epidermal and dermal conditions	10014982	Rashes, eruptions and exanthems NEC	10052566	Rash maculo-papular	10037868	10	17084	315222	117603020	0.21838	0.117476	0.405951	N	0.218837	0.117765	0.406654	N	27.9583	N	-2.19191	-2.08573	-2.956	-1.21545	N	-	0.218862	0.117736	0.406847	N	0.22(0.12,0.41)	0.22(0.12,0.41)	0.22(27.96)	-2.19(-2.96)	-2.14(-3.21)	0.22(0.12)	N	N
Infections and infestations	10021881	Viral infectious disorders	10047438	Herpes viral infections	10019972	Herpes zoster	10019974	10	17084	149223	117769019	0.461961	0.248507	0.85876	N	0.462276	0.248767	0.859034	N	6.26236	N	-1.11306	-1.04085	-1.91114	-0.170559	N	-	0.462312	0.248696	0.859413	N	0.46(0.25,0.86)	0.46(0.25,0.86)	0.46(6.26)	-1.11(-1.91)	-1.08(-2.15)	0.46(0.25)	N	N
Neoplasms benign, malignant and unspecified (incl cysts and polyps)	10029104	Miscellaneous and site unspecified neoplasms malignant and unspecified	10027655	Neoplasms malignant site unspecified NEC	10029105	Neoplasm malignant	10028997	10	17084	61307	117856935	1.12527	0.605308	2.09187	N	1.12519	0.605488	2.09098	N	0.139345	N	0.170147	0.153726	-0.71661	1.02406	N	-	1.12517	0.605257	2.0917	N	1.13(0.61,2.09)	1.13(0.61,2.09)	1.13(0.14)	0.17(-0.72)	0.16(-0.92)	1.13(0.61)	Y	N
Metabolism and nutrition disorders	10027433	Acid-base disorders	10000485	Metabolic acidoses (excl diabetic acidoses)	10027416	Metabolic acidosis	10027417	10	17084	27317	117890925	2.52614	1.35879	4.69639	Y	2.52525	1.3588	4.69303	Y	9.21126	Y	1.33611	1.14873	0.278293	2.01916	Y	+	2.52469	1.35801	4.69369	N	2.53(1.36,4.70)	2.53(1.36,4.69)	2.53(9.21)	1.34(0.28)	1.23(0.16)	2.52(1.36)	N	N
General disorders and administration site conditions	10018065	Therapeutic and nontherapeutic effects (excl toxicity)	10062915	Therapeutic and nontherapeutic responses	10043409	Treatment noncompliance	10049414	10	17084	55776	117862466	1.23691	0.665361	2.29943	N	1.23677	0.665528	2.29834	N	0.453421	N	0.306531	0.275714	-0.594629	1.14606	N	-	1.23673	0.665263	2.29909	N	1.24(0.67,2.30)	1.24(0.67,2.30)	1.24(0.45)	0.31(-0.59)	0.29(-0.79)	1.24(0.67)	N	N
Musculoskeletal and connective tissue disorders	10028395	Muscle disorders	10028302	Myopathies	10028640	Rhabdomyolysis	10039020	10	17084	60793	117857449	1.13479	0.610428	2.10957	N	1.13471	0.610607	2.10866	N	0.159974	N	0.182292	0.164637	-0.705699	1.03497	N	-	1.13468	0.610374	2.10938	N	1.13(0.61,2.11)	1.13(0.61,2.11)	1.13(0.16)	0.18(-0.71)	0.17(-0.90)	1.13(0.61)	Y	Y
Nervous system disorders	10029205	Neurological disorders NEC	10029305	Neurological signs and symptoms NEC	10029306	Presyncope	10036653	10	17084	67338	117850904	1.02443	0.551069	1.90441	N	1.02442	0.551261	1.90369	N	0.0058226	N	0.034799	0.0315046	-0.838824	0.901833	N	-	1.02441	0.551059	1.90438	N	1.02(0.55,1.90)	1.02(0.55,1.90)	1.02(0.01)	0.03(-0.84)	0.03(-1.04)	1.02(0.55)	N	N
Skin and subcutaneous tissue disorders	10040785	Epidermal and dermal conditions	10014982	Psoriatic conditions	10065874	Psoriasis	10037153	10	17084	153535	117764707	0.448971	0.241519	0.834611	N	0.449293	0.241781	0.834908	N	6.75847	N	-1.15416	-1.08015	-1.95044	-0.209863	N	-	0.449329	0.241712	0.835277	N	0.45(0.24,0.83)	0.45(0.24,0.83)	0.45(6.76)	-1.15(-1.95)	-1.12(-2.19)	0.45(0.24)	N	N
Investigations	10022891	Haematology investigations (incl blood groups)	10018851	Red blood cell analyses	10038148	Red blood cell count decreased	10038153	10	17084	33703	117884539	2.04738	1.10129	3.80624	Y	2.04677	1.10136	3.80372	Y	5.35338	Y	1.03313	0.901918	0.0315186	1.77232	Y	+	2.04646	1.10079	3.80452	N	2.05(1.10,3.81)	2.05(1.10,3.80)	2.05(5.35)	1.03(0.03)	0.96(-0.11)	2.05(1.10)	N	N
Skin and subcutaneous tissue disorders	10040785	Epidermal and dermal conditions	10014982	Dermal and epidermal conditions NEC	10012424	Skin disorder	10040831	10	17084	56048	117862194	1.23091	0.66213	2.28826	N	1.23077	0.662298	2.28718	N	0.432826	N	0.299514	0.269468	-0.600875	1.13981	N	-	1.23073	0.662036	2.28794	N	1.23(0.66,2.29)	1.23(0.66,2.29)	1.23(0.43)	0.30(-0.60)	0.28(-0.79)	1.23(0.66)	N	N
Respiratory, thoracic and mediastinal disorders	10038738	Respiratory tract signs and symptoms	10079101	Upper respiratory tract signs and symptoms	10046313	Rhinorrhoea	10039101	10	17084	131274	117786968	0.525205	0.282528	0.97633	N	0.525483	0.28278	0.976492	N	4.28939	N	-0.928185	-0.864664	-1.73496	0.0056305	N	-	0.525519	0.282697	0.976913	N	0.53(0.28,0.98)	0.53(0.28,0.98)	0.53(4.29)	-0.93(-1.73)	-0.90(-1.97)	0.53(0.28)	N	N
General disorders and administration site conditions	10018065	Therapeutic and nontherapeutic effects (excl toxicity)	10062915	Therapeutic and nontherapeutic responses	10043409	Therapy non-responder	10051082	9	17085	62607	117855635	0.991642	0.515847	1.90629	N	0.991647	0.516027	1.90564	N	0.000633555	N	-0.0121003	-0.0109916	-0.923772	0.901788	N	-	0.991648	0.51585	1.9063	N	0.99(0.52,1.91)	0.99(0.52,1.91)	0.99(0.00)	-0.01(-0.92)	-0.01(-1.15)	0.99(0.52)	N	N
Infections and infestations	10021881	Infections - pathogen unspecified	10021879	Urinary tract infections	10046577	Cystitis	10011781	9	17085	40419	117877823	1.53629	0.799151	2.95338	N	1.53601	0.799279	2.95182	N	1.68363	N	0.619076	0.543661	-0.369159	1.45648	N	-	1.53589	0.798942	2.95261	N	1.54(0.80,2.95)	1.54(0.80,2.95)	1.54(1.68)	0.62(-0.37)	0.58(-0.56)	1.54(0.80)	N	N
Musculoskeletal and connective tissue disorders	10028395	Muscle disorders	10028302	Muscle related signs and symptoms NEC	10028326	Muscle tightness	10049816	9	17085	27985	117890257	2.21912	1.15431	4.26618	Y	2.21847	1.15437	4.26348	Y	6.02261	Y	1.14931	0.983378	0.0705081	1.89625	Y	+	2.21808	1.15377	4.2642	N	2.22(1.15,4.27)	2.22(1.15,4.26)	2.22(6.02)	1.15(0.07)	1.06(-0.08)	2.22(1.15)	N	N
Respiratory, thoracic and mediastinal disorders	10038738	Upper respiratory tract disorders (excl infections)	10046304	Laryngeal spasm, oedema and obstruction	10023855	Laryngeal oedema	10023845	9	17085	25839	117892403	2.40346	1.25019	4.62063	Y	2.40273	1.25023	4.61762	Y	7.36932	Y	1.26438	1.07495	0.162067	1.98783	Y	+	2.40224	1.24955	4.61827	N	2.40(1.25,4.62)	2.40(1.25,4.62)	2.40(7.37)	1.26(0.16)	1.16(0.02)	2.40(1.25)	Y	N
Respiratory, thoracic and mediastinal disorders	10038738	Respiratory disorders NEC	10038716	Respiratory tract disorders NEC	10057184	Lung disorder	10025082	9	17085	49645	117868597	1.25069	0.650595	2.40431	N	1.25056	0.65075	2.40322	N	0.451922	N	0.322521	0.286725	-0.626074	1.19952	N	-	1.25051	0.650503	2.40396	N	1.25(0.65,2.40)	1.25(0.65,2.40)	1.25(0.45)	0.32(-0.63)	0.30(-0.84)	1.25(0.65)	N	N
Skin and subcutaneous tissue disorders	10040785	Epidermal and dermal conditions	10014982	Dermatitis and eczema	10012435	Dermatitis allergic	10012434	9	17085	38443	117879799	1.61529	0.840239	3.10525	N	1.61496	0.840359	3.10356	N	2.10774	N	0.691372	0.605189	-0.307636	1.51802	N	-	1.61482	0.839995	3.10435	N	1.62(0.84,3.11)	1.61(0.84,3.10)	1.61(2.11)	0.69(-0.31)	0.65(-0.49)	1.61(0.84)	N	N
Cardiac disorders	10007541	Heart failures	10019280	Heart failures NEC	10019281	Cardiac failure chronic	10007558	9	17085	4044	117914198	15.3597	7.9846	29.5469	Y	15.3521	7.98341	29.5222	Y	120.491	Y	3.93737	2.65505	1.74122	3.56888	Y	++	15.3203	7.9641	29.471	Y	15.36(7.98,29.55)	15.35(7.98,29.52)	15.35(120.49)	3.94(1.74)	3.13(1.99)	15.32(7.96)	Y	N
Skin and subcutaneous tissue disorders	10040785	Epidermal and dermal conditions	10014982	Dermatitis and eczema	10012435	Dermatitis	10012431	9	17085	63969	117854273	0.970517	0.504858	1.86568	N	0.970533	0.50504	1.86507	N	0.00805532	N	-0.0431449	-0.0389845	-0.951763	0.873794	N	-	0.970537	0.504869	1.86572	N	0.97(0.50,1.87)	0.97(0.51,1.87)	0.97(0.01)	-0.04(-0.95)	-0.04(-1.18)	0.97(0.50)	N	N
Renal and urinary disorders	10038359	Urinary tract signs and symptoms	10046590	Bladder and urethral symptoms	10004995	Urinary retention	10046555	9	17085	55860	117862382	1.11148	0.578183	2.13667	N	1.11142	0.578351	2.13583	N	0.100563	N	0.152383	0.136302	-0.776487	1.04909	N	-	1.1114	0.578143	2.13653	N	1.11(0.58,2.14)	1.11(0.58,2.14)	1.11(0.10)	0.15(-0.78)	0.14(-1.00)	1.11(0.58)	Y	N
Blood and lymphatic system disorders	10005329	Anaemias nonhaemolytic and marrow depression	10002086	Marrow depression and hypoplastic anaemias	10026847	Pancytopenia	10033661	9	17085	95790	117822452	0.647941	0.337061	1.24555	N	0.648126	0.337273	1.24548	N	1.72056	N	-0.62558	-0.573998	-1.48675	0.338757	N	-	0.648159	0.337174	1.24597	N	0.65(0.34,1.25)	0.65(0.34,1.25)	0.65(1.72)	-0.63(-1.49)	-0.60(-1.74)	0.65(0.34)	Y	Y
Skin and subcutaneous tissue disorders	10040785	Epidermal and dermal conditions	10014982	Dermatitis and eczema	10012435	Eczema	10014184	9	17085	74298	117843944	0.835522	0.434637	1.60616	N	0.835608	0.434832	1.60577	N	0.29122	N	-0.259067	-0.235251	-1.14802	0.677517	N	-	0.835628	0.434692	1.60636	N	0.84(0.43,1.61)	0.84(0.43,1.61)	0.84(0.29)	-0.26(-1.15)	-0.25(-1.39)	0.84(0.43)	N	N
Eye disorders	10015919	Ocular infections, irritations and inflammations	10021877	Ocular infections, inflammations and associated manifestations	10030045	Eye pruritus	10052140	9	17085	45641	117872601	1.36046	0.707691	2.61533	N	1.36027	0.707835	2.61407	N	0.858921	N	0.443816	0.392664	-0.520143	1.30547	N	-	1.3602	0.707555	2.61483	N	1.36(0.71,2.62)	1.36(0.71,2.61)	1.36(0.86)	0.44(-0.52)	0.42(-0.72)	1.36(0.71)	N	N
Gastrointestinal disorders	10017947	Gastrointestinal haemorrhages NEC	10017959	Non-site specific gastrointestinal haemorrhages	10017958	Haematochezia	10018836	9	17085	74555	117843687	0.83264	0.433138	1.60062	N	0.832728	0.433333	1.60024	N	0.302559	N	-0.264048	-0.23981	-1.15258	0.672959	N	-	0.832748	0.433194	1.60083	N	0.83(0.43,1.60)	0.83(0.43,1.60)	0.83(0.30)	-0.26(-1.15)	-0.25(-1.39)	0.83(0.43)	Y	N
Blood and lymphatic system disorders	10005329	White blood cell disorders	10047954	Leukocytoses NEC	10024379	Leukocytosis	10024378	9	17085	37733	117880509	1.64569	0.856053	3.1637	N	1.64535	0.856171	3.16196	N	2.2783	N	0.71826	0.627954	-0.284874	1.54078	N	-	1.6452	0.855796	3.16275	N	1.65(0.86,3.16)	1.65(0.86,3.16)	1.65(2.28)	0.72(-0.28)	0.67(-0.47)	1.65(0.86)	N	N
Psychiatric disorders	10037175	Changes in physical activity	10008401	Increased physical activity levels	10021672	Restlessness	10038743	9	17085	79553	117838689	0.780295	0.405909	1.49999	N	0.780411	0.406109	1.4997	N	0.556398	N	-0.357649	-0.325713	-1.23848	0.587051	N	-	0.780436	0.405982	1.50026	N	0.78(0.41,1.50)	0.78(0.41,1.50)	0.78(0.56)	-0.36(-1.24)	-0.34(-1.48)	0.78(0.41)	N	N
Musculoskeletal and connective tissue disorders	10028395	Musculoskeletal and connective tissue disorders NEC	10028393	Musculoskeletal and connective tissue pain and discomfort	10068757	Flank pain	10016750	9	17085	14798	117903444	4.19712	2.18299	8.06958	Y	4.19543	2.18286	8.06357	Y	21.8935	Y	2.06815	1.6682	0.755186	2.58122	Y	+	4.19349	2.1811	8.06261	Y	4.20(2.18,8.07)	4.20(2.18,8.06)	4.20(21.89)	2.07(0.76)	1.84(0.71)	4.19(2.18)	N	N
Renal and urinary disorders	10038359	Urolithiases	10046708	Renal lithiasis	10038478	Nephrolithiasis	10029148	9	17085	45145	117873097	1.37541	0.715468	2.64408	N	1.37521	0.715612	2.64279	N	0.921529	N	0.459577	0.406346	-0.506462	1.31915	N	-	1.37514	0.715327	2.64356	N	1.38(0.72,2.64)	1.38(0.72,2.64)	1.38(0.92)	0.46(-0.51)	0.43(-0.71)	1.38(0.72)	Y	N
Eye disorders	10015919	Ocular infections, irritations and inflammations	10021877	Ocular infections, inflammations and associated manifestations	10030045	Ocular hyperaemia	10030041	9	17085	78133	117840109	0.794486	0.413291	1.52727	N	0.794594	0.41349	1.52695	N	0.478147	N	-0.331667	-0.301823	-1.21459	0.610943	N	-	0.794618	0.41336	1.52753	N	0.79(0.41,1.53)	0.79(0.41,1.53)	0.79(0.48)	-0.33(-1.21)	-0.32(-1.45)	0.79(0.41)	N	N
Nervous system disorders	10029205	Movement disorders (incl parkinsonism)	10028037	Paralysis and paresis (excl cranial nerve)	10033800	Hemiparesis	10019465	9	17085	28014	117890228	2.21682	1.15311	4.26177	Y	2.21618	1.15317	4.25907	Y	6.00615	Y	1.14782	0.98218	0.0693098	1.89505	Y	+	2.21579	1.15257	4.25978	N	2.22(1.15,4.26)	2.22(1.15,4.26)	2.22(6.01)	1.15(0.07)	1.06(-0.08)	2.22(1.15)	Y	N
Skin and subcutaneous tissue disorders	10040785	Epidermal and dermal conditions	10014982	Exfoliative conditions	10015664	Skin exfoliation	10040844	9	17085	109239	117809003	0.568105	0.295531	1.09208	N	0.568332	0.295751	1.09214	N	2.9533	N	-0.815104	-0.75154	-1.66429	0.161209	N	-	0.568368	0.295668	1.09258	N	0.57(0.30,1.09)	0.57(0.30,1.09)	0.57(2.95)	-0.82(-1.66)	-0.78(-1.92)	0.57(0.30)	N	N
Social circumstances	10041244	Lifestyle issues	10024450	Disability issues	10057171	Loss of personal independence in daily activities	10079487	9	17085	80524	117837718	0.77088	0.401012	1.48189	N	0.771	0.401212	1.48161	N	0.612501	N	-0.375149	-0.341825	-1.25459	0.570939	N	-	0.771026	0.401088	1.48217	N	0.77(0.40,1.48)	0.77(0.40,1.48)	0.77(0.61)	-0.38(-1.25)	-0.36(-1.50)	0.77(0.40)	N	N
Injury, poisoning and procedural complications	10022117	Exposures, chemical injuries and poisoning	10071947	Exposures associated with pregnancy, delivery and lactation	10071949	Foetal exposure during pregnancy	10071404	9	17085	89208	117829034	0.695787	0.361949	1.33753	N	0.695947	0.362157	1.33738	N	1.19633	N	-0.522888	-0.478439	-1.3912	0.434319	N	-	0.695977	0.362049	1.3379	N	0.70(0.36,1.34)	0.70(0.36,1.34)	0.70(1.20)	-0.52(-1.39)	-0.50(-1.64)	0.70(0.36)	N	N
Vascular disorders	10047065	Arteriosclerosis, stenosis, vascular insufficiency and necrosis	10003216	Non-site specific necrosis and vascular insufficiency NEC	10029558	Arterial occlusive disease	10062599	8	17086	7475	117910767	7.3857	3.69156	14.7766	Y	7.38271	3.69126	14.7658	Y	44.1009	Y	2.88282	2.11	1.14737	3.07263	Y	+	7.37589	3.68665	14.757	Y	7.39(3.69,14.78)	7.38(3.69,14.77)	7.38(44.10)	2.88(1.15)	2.42(1.21)	7.38(3.69)	N	N
Vascular disorders	10047065	Arteriosclerosis, stenosis, vascular insufficiency and necrosis	10003216	Peripheral vasoconstriction, necrosis and vascular insufficiency	10034640	Peripheral arterial occlusive disease	10062585	8	17086	4349	117913893	12.6948	6.34348	25.4052	Y	12.6893	6.3428	25.386	Y	85.9899	Y	3.6631	2.46355	1.50051	3.42659	Y	++	12.6678	6.33002	25.3513	Y	12.69(6.34,25.41)	12.69(6.34,25.39)	12.69(85.99)	3.66(1.50)	2.91(1.70)	12.67(6.33)	N	N
Surgical and medical procedures	10042613	Vascular therapeutic procedures	10003184	Arterial therapeutic procedures (excl aortic)	10003167	Percutaneous coronary intervention	10065608	8	17086	365	117917877	151.264	75.0647	304.815	Y	151.194	75.0539	304.576	Y	1168.01	Y	7.20919	3.09376	2.12021	4.06731	Y	++	147.973	73.4312	298.182	Y	151.26(75.06,304.82)	151.19(75.05,304.58)	151.19(1168.01)	7.21(2.12)	3.94(2.73)	147.97(73.43)	N	N
Investigations	10022891	Enzyme investigations NEC	10014938	Tissue enzyme analyses NEC	10043891	Blood alkaline phosphatase increased	10059570	8	17086	45053	117873189	1.22501	0.612482	2.45013	N	1.22491	0.612628	2.44912	N	0.330435	N	0.292627	0.256922	-0.705223	1.21907	N	-	1.22487	0.612409	2.44984	N	1.23(0.61,2.45)	1.22(0.61,2.45)	1.22(0.33)	0.29(-0.71)	0.27(-0.94)	1.22(0.61)	N	N
Injury, poisoning and procedural complications	10022117	Exposures, chemical injuries and poisoning	10071947	Poisoning and toxicity	10035777	Toxicity to various agents	10070863	8	17086	314604	117603638	0.175027	0.0875147	0.350051	N	0.175414	0.0877362	0.350709	N	31.092	N	-2.511	-2.37245	-3.33452	-1.41039	N	-	0.175434	0.0877182	0.350865	N	0.18(0.09,0.35)	0.18(0.09,0.35)	0.18(31.09)	-2.51(-3.33)	-2.44(-3.65)	0.18(0.09)	N	N
Surgical and medical procedures	10042613	Respiratory tract therapeutic procedures	10038737	Tracheal therapeutic procedures	10044297	Endotracheal intubation	10067450	8	17086	8131	117910111	6.7898	3.39381	13.5839	Y	6.78709	3.39356	13.5741	Y	39.4393	Y	2.76158	2.04566	1.08307	3.00824	Y	+	6.7814	3.38961	13.5671	Y	6.79(3.39,13.58)	6.79(3.39,13.57)	6.79(39.44)	2.76(1.08)	2.34(1.13)	6.78(3.39)	N	N
Eye disorders	10015919	Eye disorders NEC	10015917	Lacrimation disorders	10072989	Dry eye	10013774	8	17086	56325	117861917	0.979765	0.489868	1.95959	N	0.979774	0.490032	1.95897	N	0.00334128	N	-0.0294743	-0.0263269	-0.988453	0.9358	N	-	0.979777	0.489874	1.95961	N	0.98(0.49,1.96)	0.98(0.49,1.96)	0.98(0.00)	-0.03(-0.99)	-0.03(-1.24)	0.98(0.49)	N	N
Respiratory, thoracic and mediastinal disorders	10038738	Lower respiratory tract disorders (excl obstruction and infection)	10024967	Parenchymal lung disorders NEC	10033979	Pulmonary fibrosis	10037383	8	17086	20284	117897958	2.72146	1.36057	5.44356	Y	2.72066	1.36061	5.44018	Y	8.70378	Y	1.44359	1.19117	0.228911	2.15344	Y	+	2.71998	1.35983	5.44059	N	2.72(1.36,5.44)	2.72(1.36,5.44)	2.72(8.70)	1.44(0.23)	1.30(0.09)	2.72(1.36)	Y	Y
Nervous system disorders	10029205	Headaches	10019231	Migraine headaches	10027603	Migraine	10027599	8	17086	168965	117749277	0.326295	0.163148	0.652588	N	0.326611	0.163359	0.653007	N	11.1223	N	-1.61421	-1.50211	-2.46419	-0.540039	N	-	0.326643	0.163322	0.653283	N	0.33(0.16,0.65)	0.33(0.16,0.65)	0.33(11.12)	-1.61(-2.46)	-1.56(-2.77)	0.33(0.16)	N	N
Cardiac disorders	10007541	Cardiac arrhythmias	10007521	Supraventricular arrhythmias	10042600	Supraventricular extrasystoles	10042602	8	17086	4859	117913383	11.3623	5.67802	22.7371	Y	11.3574	5.67744	22.72	Y	75.4428	Y	3.5034	2.39962	1.43668	3.36256	Y	+	11.3404	5.66709	22.6933	Y	11.36(5.68,22.74)	11.36(5.68,22.72)	11.36(75.44)	3.50(1.44)	2.82(1.61)	11.34(5.67)	N	N
Gastrointestinal disorders	10017947	Gastrointestinal haemorrhages NEC	10017959	Intestinal haemorrhages	10022653	Rectal haemorrhage	10038063	8	17086	66204	117852038	0.833494	0.416738	1.66702	N	0.833572	0.416912	1.66664	N	0.265945	N	-0.262587	-0.235758	-1.19787	0.726357	N	-	0.833592	0.416787	1.66722	N	0.83(0.42,1.67)	0.83(0.42,1.67)	0.83(0.27)	-0.26(-1.20)	-0.25(-1.46)	0.83(0.42)	Y	N
Psychiatric disorders	10037175	Depressed mood disorders and disturbances	10012375	Mood alterations with depressive symptoms	10027938	Depressed mood	10012374	8	17086	76442	117841800	0.7218	0.360894	1.44362	N	0.72193	0.361076	1.44342	N	0.857311	N	-0.47001	-0.424832	-1.38694	0.537274	N	-	0.721959	0.360974	1.44394	N	0.72(0.36,1.44)	0.72(0.36,1.44)	0.72(0.86)	-0.47(-1.39)	-0.45(-1.66)	0.72(0.36)	N	N
Gastrointestinal disorders	10017947	Gastrointestinal haemorrhages NEC	10017959	Non-site specific gastrointestinal haemorrhages	10017958	Haematemesis	10018830	8	17086	48729	117869513	1.13257	0.566262	2.26522	N	1.1325	0.566415	2.26436	N	0.124056	N	0.179489	0.158307	-0.803832	1.12045	N	-	1.13248	0.56622	2.26505	N	1.13(0.57,2.27)	1.13(0.57,2.26)	1.13(0.12)	0.18(-0.80)	0.17(-1.04)	1.13(0.57)	Y	N
Cardiac disorders	10007541	Coronary artery disorders	10011082	Ischaemic coronary artery disorders	10011085	Acute coronary syndrome	10051592	8	17086	8803	117909439	6.27144	3.1348	12.5466	Y	6.26898	3.13458	12.5376	Y	35.3984	Y	2.64713	1.98259	1.02005	2.94513	Y	+	6.26419	3.13117	12.5321	Y	6.27(3.13,12.55)	6.27(3.13,12.54)	6.27(35.40)	2.65(1.02)	2.26(1.05)	6.26(3.13)	Y	N
Investigations	10022891	Renal and urinary tract investigations and urinalyses	10038362	Renal function analyses	10038454	Blood creatine increased	10005464	8	17086	5957	117912285	9.26789	4.63189	18.544	Y	9.26402	4.63145	18.5303	Y	58.8996	Y	3.20991	2.27092	1.30814	3.23369	Y	+	9.25294	4.62441	18.5141	Y	9.27(4.63,18.54)	9.26(4.63,18.53)	9.26(58.90)	3.21(1.31)	2.64(1.43)	9.25(4.62)	N	N
Nervous system disorders	10029205	Central nervous system vascular disorders	10007963	Central nervous system haemorrhages and cerebrovascular accidents	10007948	Cerebral haemorrhage	10008111	8	17086	63083	117855159	0.874754	0.437367	1.74955	N	0.874812	0.437538	1.7491	N	0.143375	N	-0.192928	-0.172819	-1.13494	0.789299	N	-	0.874828	0.437404	1.7497	N	0.87(0.44,1.75)	0.87(0.44,1.75)	0.87(0.14)	-0.19(-1.13)	-0.18(-1.39)	0.87(0.44)	Y	N
Nervous system disorders	10029205	Movement disorders (incl parkinsonism)	10028037	Dyskinesias and movement disorders NEC	10013929	Movement disorder	10028035	8	17086	46017	117872225	1.19934	0.599647	2.39878	N	1.19925	0.599795	2.39781	N	0.264888	N	0.262088	0.230402	-0.731742	1.19255	N	-	1.19921	0.599583	2.39852	N	1.20(0.60,2.40)	1.20(0.60,2.40)	1.20(0.26)	0.26(-0.73)	0.25(-0.97)	1.20(0.60)	N	N
Investigations	10022891	Renal and urinary tract investigations and urinalyses	10038362	Renal function analyses	10038454	Creatinine renal clearance decreased	10011372	8	17086	6443	117911799	8.56877	4.28263	17.1446	Y	8.56523	4.28225	17.1319	Y	53.3925	Y	3.09691	2.21742	1.2547	3.18014	Y	+	8.55585	4.27617	17.1187	Y	8.57(4.28,17.14)	8.57(4.28,17.13)	8.57(53.39)	3.10(1.25)	2.57(1.35)	8.56(4.28)	N	N
Cardiac disorders	10007541	Myocardial disorders	10028593	Myocardial disorders NEC	10028590	Left ventricular dysfunction	10049694	8	17086	7571	117910671	7.29205	3.64476	14.5891	Y	7.2891	3.64447	14.5785	Y	43.3673	Y	2.86443	2.1004	1.13778	3.06302	Y	+	7.28246	3.63997	14.57	Y	7.29(3.64,14.59)	7.29(3.64,14.58)	7.29(43.37)	2.86(1.14)	2.41(1.20)	7.28(3.64)	N	N
General disorders and administration site conditions	10018065	General system disorders NEC	10018073	Feelings and sensations NEC	10068759	Thirst	10043458	8	17086	40126	117878116	1.37549	0.687711	2.75111	N	1.37531	0.687846	2.74987	N	0.819476	N	0.459681	0.400648	-0.561509	1.36281	N	-	1.37524	0.687585	2.75061	N	1.38(0.69,2.75)	1.38(0.69,2.75)	1.38(0.82)	0.46(-0.56)	0.43(-0.78)	1.38(0.69)	N	N
Cardiac disorders	10007541	Cardiac arrhythmias	10007521	Supraventricular arrhythmias	10042600	Supraventricular tachycardia	10042604	8	17086	16022	117902220	3.44552	1.7225	6.89209	Y	3.44438	1.72248	6.88757	Y	13.8726	Y	1.78373	1.43712	0.474802	2.39944	Y	+	3.44316	1.72132	6.88736	N	3.45(1.72,6.89)	3.44(1.72,6.89)	3.44(13.87)	1.78(0.47)	1.59(0.38)	3.44(1.72)	N	N
Nervous system disorders	10029205	Movement disorders (incl parkinsonism)	10028037	Paralysis and paresis (excl cranial nerve)	10033800	Hemiplegia	10019468	8	17086	12372	117905870	4.46216	2.23063	8.92614	Y	4.46054	2.23054	8.92	Y	21.4662	Y	2.15649	1.68726	0.724856	2.64965	Y	+	4.4583	2.2287	8.91842	Y	4.46(2.23,8.93)	4.46(2.23,8.92)	4.46(21.47)	2.16(0.72)	1.89(0.68)	4.46(2.23)	Y	N
Investigations	10022891	Hepatobiliary investigations	10019809	Hepatobiliary function diagnostic procedures	10087057	Liver function test abnormal	10024690	8	17086	52960	117865282	1.04205	0.521007	2.08416	N	1.04203	0.521166	2.08345	N	0.0135648	N	0.059385	0.0525659	-0.909565	1.0147	N	-	1.04202	0.520994	2.08411	N	1.04(0.52,2.08)	1.04(0.52,2.08)	1.04(0.01)	0.06(-0.91)	0.06(-1.16)	1.04(0.52)	N	N
General disorders and administration site conditions	10018065	General system disorders NEC	10018073	General signs and symptoms NEC	10018072	Concomitant disease aggravated	10010253	8	17086	9039	117909203	6.10769	3.05297	12.2189	Y	6.1053	3.05277	12.2101	Y	34.1251	Y	2.60899	1.96108	0.99855	2.92361	Y	+	6.10078	3.04952	12.2051	Y	6.11(3.05,12.22)	6.11(3.05,12.21)	6.11(34.13)	2.61(1.00)	2.23(1.02)	6.10(3.05)	N	N
Psychiatric disorders	10037175	Disturbances in thinking and perception	10013511	Hallucinations (excl sleep-related)	10082212	Hallucination	10019063	8	17086	132297	117785945	0.416863	0.208431	0.833726	N	0.417136	0.208635	0.834001	N	6.52242	N	-1.26129	-1.16479	-2.12687	-0.202708	N	-	0.417171	0.208585	0.834342	N	0.42(0.21,0.83)	0.42(0.21,0.83)	0.42(6.52)	-1.26(-2.13)	-1.21(-2.42)	0.42(0.21)	Y	N
Cardiac disorders	10007541	Cardiac arrhythmias	10007521	Rate and rhythm disorders NEC	10037908	Bradyarrhythmia	10049765	8	17086	2112	117916130	26.1414	13.0538	52.3503	Y	26.1296	13.0522	52.3098	Y	192.617	Y	4.70237	2.78318	1.81909	3.74726	Y	++	26.0348	13.0006	52.1369	Y	26.14(13.05,52.35)	26.13(13.05,52.31)	26.13(192.62)	4.70(1.82)	3.40(2.18)	26.03(13.00)	N	N
Metabolism and nutrition disorders	10027433	Glucose metabolism disorders (incl diabetes mellitus)	10018424	Diabetes mellitus (incl subtypes)	10012602	Diabetes mellitus inadequate control	10012607	8	17086	24202	117894040	2.28082	1.1403	4.56206	Y	2.28022	1.14037	4.55938	Y	5.74945	Y	1.1889	0.996977	0.0347482	1.95921	Y	+	2.27979	1.13979	4.56002	N	2.28(1.14,4.56)	2.28(1.14,4.56)	2.28(5.75)	1.19(0.03)	1.08(-0.13)	2.28(1.14)	Y	N
Cardiac disorders	10007541	Coronary artery disorders	10011082	Ischaemic coronary artery disorders	10011085	Angina unstable	10002388	8	17086	7636	117910606	7.22997	3.61375	14.4649	Y	7.22706	3.61346	14.4544	Y	42.8812	Y	2.85211	2.09394	1.13132	3.05656	Y	+	7.22054	3.60903	14.446	Y	7.23(3.61,14.46)	7.23(3.61,14.45)	7.23(42.88)	2.85(1.13)	2.40(1.19)	7.22(3.61)	Y	N
Gastrointestinal disorders	10017947	Gastrointestinal haemorrhages NEC	10017959	Non-site specific gastrointestinal haemorrhages	10017958	Melaena	10027141	8	17086	58929	117859313	0.93645	0.468212	1.87295	N	0.936479	0.468379	1.8724	N	0.034481	N	-0.0946676	-0.084548	-1.04667	0.877575	N	-	0.936488	0.468231	1.87303	N	0.94(0.47,1.87)	0.94(0.47,1.87)	0.94(0.03)	-0.09(-1.05)	-0.09(-1.30)	0.94(0.47)	Y	N
Renal and urinary disorders	10038359	Urinary tract signs and symptoms	10046590	Urinary tract signs and symptoms NEC	10046591	Polyuria	10036142	8	17086	19372	117898870	2.84961	1.42463	5.69991	Y	2.84874	1.42466	5.69633	Y	9.59579	Y	1.50994	1.24039	0.278118	2.20266	Y	+	2.84798	1.42381	5.69665	N	2.85(1.42,5.70)	2.85(1.42,5.70)	2.85(9.60)	1.51(0.28)	1.36(0.15)	2.85(1.42)	N	N
Skin and subcutaneous tissue disorders	10040785	Epidermal and dermal conditions	10014982	Dermal and epidermal conditions NEC	10012424	Skin discolouration	10040829	8	17086	84710	117833532	0.651304	0.325648	1.30262	N	0.651467	0.325835	1.30253	N	1.49264	N	-0.618163	-0.561282	-1.52338	0.400819	N	-	0.6515	0.325746	1.30302	N	0.65(0.33,1.30)	0.65(0.33,1.30)	0.65(1.49)	-0.62(-1.52)	-0.59(-1.80)	0.65(0.33)	N	N
Gastrointestinal disorders	10017947	Oral soft tissue conditions	10031013	Oral soft tissue signs and symptoms	10031021	Paraesthesia oral	10057372	8	17086	46699	117871543	1.18182	0.590886	2.36373	N	1.18173	0.591036	2.36279	N	0.223635	N	0.240867	0.21193	-0.750212	1.17407	N	-	1.1817	0.590828	2.3635	N	1.18(0.59,2.36)	1.18(0.59,2.36)	1.18(0.22)	0.24(-0.75)	0.23(-0.99)	1.18(0.59)	N	N
Psychiatric disorders	10037175	Depressed mood disorders and disturbances	10012375	Mood alterations with depressive symptoms	10027938	Anhedonia	10002511	8	17086	33184	117885058	1.66333	0.831615	3.32688	N	1.66302	0.831729	3.32518	N	2.11479	N	0.73367	0.631039	-0.331141	1.59322	N	-	1.66286	0.83138	3.32594	N	1.66(0.83,3.33)	1.66(0.83,3.33)	1.66(2.11)	0.73(-0.33)	0.68(-0.53)	1.66(0.83)	N	N
Blood and lymphatic system disorders	10005329	White blood cell disorders	10047954	Eosinophilic disorders	10052828	Eosinophilia	10014950	7	17087	43079	117875163	1.12096	0.534278	2.35186	N	1.12091	0.534416	2.35104	N	0.0913108	N	0.164642	0.142903	-0.87757	1.16338	N	-	1.12089	0.534245	2.35171	N	1.12(0.53,2.35)	1.12(0.53,2.35)	1.12(0.09)	0.16(-0.88)	0.15(-1.15)	1.12(0.53)	N	N
Hepatobiliary disorders	10019805	Hepatic and hepatobiliary disorders	10019654	Hepatic and hepatobiliary disorders NEC	10027681	Liver disorder	10024670	7	17087	45838	117872404	1.05346	0.502109	2.21024	N	1.05344	0.502251	2.20952	N	0.018981	N	0.0750965	0.0653922	-0.955075	1.08586	N	-	1.05343	0.502095	2.21017	N	1.05(0.50,2.21)	1.05(0.50,2.21)	1.05(0.02)	0.08(-0.96)	0.07(-1.23)	1.05(0.50)	N	N
Hepatobiliary disorders	10019805	Hepatic and hepatobiliary disorders	10019654	Hepatocellular damage and hepatitis NEC	10019833	Hepatitis	10019717	7	17087	83370	117834872	0.579024	0.275986	1.2148	N	0.579196	0.276152	1.2148	N	2.14143	N	-0.787789	-0.709934	-1.73036	0.310493	N	-	0.579231	0.276085	1.21524	N	0.58(0.28,1.21)	0.58(0.28,1.21)	0.58(2.14)	-0.79(-1.73)	-0.75(-2.05)	0.58(0.28)	Y	N
Hepatobiliary disorders	10019805	Hepatic and hepatobiliary disorders	10019654	Hepatic failure and associated disorders	10019664	Hepatic failure	10019663	7	17087	37322	117880920	1.29393	0.616716	2.71479	N	1.29381	0.616845	2.71372	N	0.467107	N	0.371564	0.319435	-0.701052	1.33992	N	-	1.29375	0.616632	2.71443	N	1.29(0.62,2.71)	1.29(0.62,2.71)	1.29(0.47)	0.37(-0.70)	0.34(-0.96)	1.29(0.62)	Y	Y
Injury, poisoning and procedural complications	10022117	Off label uses and intentional product misuses/use issues	10079156	Off label uses	10076291	Off label use	10053762	7	17087	787386	117130856	0.0609419	0.0290482	0.127854	N	0.0613264	0.0292403	0.128621	N	101.248	N	-4.02715	-3.84718	-4.86756	-2.82679	N	-	0.0613348	0.0292354	0.128678	N	0.06(0.03,0.13)	0.06(0.03,0.13)	0.06(101.25)	-4.03(-4.87)	-3.93(-5.24)	0.06(0.03)	N	N
Ear and labyrinth disorders	10013993	Aural disorders NEC	10027667	Ear disorders NEC	10027666	Ear pain	10014020	7	17087	47399	117870843	1.01875	0.485568	2.13742	N	1.01875	0.485712	2.13675	N	0.00241538	N	0.0267913	0.0233148	-0.997149	1.04378	N	-	1.01874	0.485563	2.13739	N	1.02(0.49,2.14)	1.02(0.49,2.14)	1.02(0.00)	0.03(-1.00)	0.02(-1.28)	1.02(0.49)	N	N
Investigations	10022891	Cardiac and vascular investigations (excl enzyme tests)	10007512	Cardiac function diagnostic procedures	10007566	Ejection fraction decreased	10050528	7	17087	20847	117897395	2.31682	1.10419	4.86119	Y	2.31628	1.10427	4.85858	Y	5.23524	Y	1.21154	0.991735	-0.0288383	2.01231	N	-	2.31584	1.10372	4.85913	N	2.32(1.10,4.86)	2.32(1.10,4.86)	2.32(5.24)	1.21(-0.03)	1.09(-0.21)	2.32(1.10)	N	N
Cardiac disorders	10007541	Myocardial disorders	10028593	Cardiomyopathies	10007635	Cardiomyopathy	10007636	7	17087	22616	117895626	2.13557	1.01781	4.48084	Y	2.13511	1.0179	4.47851	Y	4.22377	Y	1.09407	0.902591	-0.117967	1.92315	N	-	2.13476	1.01743	4.47913	N	2.14(1.02,4.48)	2.14(1.02,4.48)	2.14(4.22)	1.09(-0.12)	0.99(-0.31)	2.13(1.02)	Y	N
Nervous system disorders	10029205	Neurological disorders NEC	10029305	Cortical dysfunction NEC	10011168	Aphasia	10002948	7	17087	48257	117869985	1.00063	0.476932	2.0994	N	1.00063	0.477076	2.09876	N	2.80777e-06	N	0.000913453	0.000699289	-1.01976	1.02116	N	-	1.00063	0.476931	2.09939	N	1.00(0.48,2.10)	1.00(0.48,2.10)	1.00(0.00)	0.00(-1.02)	0.00(-1.30)	1.00(0.48)	N	N
Gastrointestinal disorders	10017947	Gastrointestinal ulceration and perforation	10018027	Gastric ulcers and perforation	10017847	Gastric ulcer	10017822	7	17087	29160	117889082	1.65622	0.789376	3.47498	N	1.65595	0.789487	3.47336	N	1.81885	N	0.727524	0.613749	-0.406768	1.63427	N	-	1.65579	0.789173	3.47409	N	1.66(0.79,3.47)	1.66(0.79,3.47)	1.66(1.82)	0.73(-0.41)	0.67(-0.64)	1.66(0.79)	Y	N
Renal and urinary disorders	10038359	Urinary tract signs and symptoms	10046590	Bladder and urethral symptoms	10004995	Micturition urgency	10027566	7	17087	17878	117900364	2.70165	1.28757	5.66875	Y	2.70095	1.28763	5.66557	Y	7.49653	Y	1.43311	1.15496	0.134359	2.17557	Y	+	2.70028	1.28692	5.66589	N	2.70(1.29,5.67)	2.70(1.29,5.67)	2.70(7.50)	1.43(0.13)	1.28(-0.02)	2.70(1.29)	N	N
Metabolism and nutrition disorders	10027433	Electrolyte and fluid balance conditions	10014412	Electrolyte imbalance NEC	10014419	Electrolyte imbalance	10014418	7	17087	15932	117902310	3.03169	1.44483	6.36137	Y	3.03085	1.44488	6.35769	Y	9.52266	Y	1.5993	1.27293	0.2523	2.29357	Y	+	3.02996	1.44401	6.35775	N	3.03(1.44,6.36)	3.03(1.44,6.36)	3.03(9.52)	1.60(0.25)	1.42(0.11)	3.03(1.44)	N	N
Renal and urinary disorders	10038359	Urinary tract signs and symptoms	10046590	Urinary tract signs and symptoms NEC	10046591	Nocturia	10029446	7	17087	19324	117898918	2.49945	1.19122	5.24444	Y	2.49884	1.19129	5.24156	Y	6.29193	Y	1.32094	1.07316	0.0525697	2.09375	Y	+	2.4983	1.19067	5.24201	N	2.50(1.19,5.24)	2.50(1.19,5.24)	2.50(6.29)	1.32(0.05)	1.18(-0.12)	2.50(1.19)	N	N
Cardiac disorders	10007541	Coronary artery disorders	10011082	Coronary artery disorders NEC	10011083	Coronary artery stenosis	10011089	7	17087	4615	117913627	10.4671	4.98637	21.9717	Y	10.4632	4.98604	21.9569	Y	59.8229	Y	3.38527	2.26005	1.23879	3.28131	Y	+	10.4488	4.9777	21.9335	Y	10.47(4.99,21.97)	10.46(4.99,21.96)	10.46(59.82)	3.39(1.24)	2.68(1.38)	10.45(4.98)	Y	N
Respiratory, thoracic and mediastinal disorders	10038738	Bronchial disorders (excl neoplasms)	10006436	Bronchospasm and obstruction	10006484	Bronchospasm	10006482	7	17087	63560	117854682	0.759618	0.362061	1.59371	N	0.759716	0.362218	1.59343	N	0.532208	N	-0.396417	-0.352522	-1.37296	0.66792	N	-	0.759743	0.36212	1.59397	N	0.76(0.36,1.59)	0.76(0.36,1.59)	0.76(0.53)	-0.40(-1.37)	-0.37(-1.68)	0.76(0.36)	N	N
Nervous system disorders	10029205	Peripheral neuropathies	10034606	Peripheral neuropathies NEC	10034607	Polyneuropathy	10036105	7	17087	20053	117898189	2.40857	1.14791	5.05373	Y	2.408	1.14798	5.05099	Y	5.76193	Y	1.26754	1.03361	0.0130294	2.05419	Y	+	2.40751	1.1474	5.05149	N	2.41(1.15,5.05)	2.41(1.15,5.05)	2.41(5.76)	1.27(0.01)	1.14(-0.16)	2.41(1.15)	Y	N
Skin and subcutaneous tissue disorders	10040785	Epidermal and dermal conditions	10014982	Dermal and epidermal conditions NEC	10012424	Dry skin	10013786	7	17087	151580	117766662	0.318282	0.151708	0.667753	N	0.318562	0.151888	0.668136	N	10.2164	N	-1.65021	-1.52187	-2.54227	-0.501464	N	-	0.318593	0.151856	0.668405	N	0.32(0.15,0.67)	0.32(0.15,0.67)	0.32(10.22)	-1.65(-2.54)	-1.58(-2.89)	0.32(0.15)	N	N
Renal and urinary disorders	10038359	Urinary tract signs and symptoms	10046590	Urinary abnormalities	10000196	Chromaturia	10008796	7	17087	37196	117881046	1.29831	0.618805	2.72399	N	1.29819	0.618935	2.72291	N	0.479521	N	0.376442	0.323551	-0.696937	1.34404	N	-	1.29814	0.61872	2.72362	N	1.30(0.62,2.72)	1.30(0.62,2.72)	1.30(0.48)	0.38(-0.70)	0.35(-0.95)	1.30(0.62)	N	N
Vascular disorders	10047065	Arteriosclerosis, stenosis, vascular insufficiency and necrosis	10003216	Aortic necrosis and vascular insufficiency	10002901	Aortic stenosis	10002906	7	17087	3668	117914574	13.1695	6.27289	27.6486	Y	13.1645	6.27242	27.6297	Y	78.5362	Y	3.71604	2.38379	1.3623	3.40528	Y	+	13.1414	6.25948	27.5895	Y	13.17(6.27,27.65)	13.16(6.27,27.63)	13.16(78.54)	3.72(1.36)	2.86(1.56)	13.14(6.26)	Y	N
Investigations	10022891	Cardiac and vascular investigations (excl enzyme tests)	10007512	ECG investigations	10053104	Electrocardiogram abnormal	10014363	7	17087	22736	117895506	2.1243	1.01244	4.45719	Y	2.12384	1.01253	4.45487	Y	4.1623	Y	1.08644	0.896739	-0.123818	1.9173	N	-	2.12349	1.01206	4.45549	N	2.12(1.01,4.46)	2.12(1.01,4.45)	2.12(4.16)	1.09(-0.12)	0.98(-0.32)	2.12(1.01)	N	N
Nervous system disorders	10029205	Neurological disorders NEC	10029305	Coordination and balance disturbances	10072984	Dysstasia	10050256	7	17087	39132	117879110	1.23406	0.588183	2.58918	N	1.23397	0.588316	2.58819	N	0.310576	N	0.303254	0.261571	-0.758911	1.28205	N	-	1.23392	0.588117	2.58889	N	1.23(0.59,2.59)	1.23(0.59,2.59)	1.23(0.31)	0.30(-0.76)	0.28(-1.02)	1.23(0.59)	N	N
Blood and lymphatic system disorders	10005329	Spleen, lymphatic and reticuloendothelial system disorders	10041641	Lymphatic system disorders NEC	10025198	Lymphadenopathy	10025197	7	17087	258204	117660038	0.18668	0.0889812	0.39165	N	0.187013	0.089167	0.39223	N	24.7932	N	-2.41862	-2.2641	-3.2845	-1.24371	N	-	0.187035	0.0891504	0.392395	N	0.19(0.09,0.39)	0.19(0.09,0.39)	0.19(24.79)	-2.42(-3.28)	-2.34(-3.64)	0.19(0.09)	N	N
Vascular disorders	10047065	Arteriosclerosis, stenosis, vascular insufficiency and necrosis	10003216	Non-site specific necrosis and vascular insufficiency NEC	10029558	Arteriosclerosis	10003210	7	17087	12412	117905830	3.89158	1.85455	8.16605	Y	3.89039	1.85455	8.16109	Y	15.0252	Y	1.95931	1.51441	0.493708	2.53512	Y	+	3.88876	1.85321	8.16015	N	3.89(1.85,8.17)	3.89(1.85,8.16)	3.89(15.03)	1.96(0.49)	1.71(0.40)	3.89(1.85)	N	N
Skin and subcutaneous tissue disorders	10040785	Skin vascular abnormalities	10047043	Purpura and related conditions	10037555	Petechiae	10034754	7	17087	36547	117881695	1.32138	0.629797	2.77238	N	1.32125	0.629925	2.77127	N	0.546815	N	0.401832	0.344939	-0.675551	1.36543	N	-	1.32118	0.629705	2.77198	N	1.32(0.63,2.77)	1.32(0.63,2.77)	1.32(0.55)	0.40(-0.68)	0.37(-0.93)	1.32(0.63)	N	N
Investigations	10022891	Enzyme investigations NEC	10014938	Tissue enzyme analyses NEC	10043891	Blood lactate dehydrogenase increased	10005630	7	17087	20637	117897605	2.3404	1.11542	4.91067	Y	2.33985	1.1155	4.90803	Y	5.36974	Y	1.22614	1.00269	-0.0178826	2.02327	N	-	2.3394	1.11495	4.90857	N	2.34(1.12,4.91)	2.34(1.12,4.91)	2.34(5.37)	1.23(-0.02)	1.10(-0.20)	2.34(1.11)	N	N
Eye disorders	10015919	Ocular sensory symptoms NEC	10030064	Ocular sensation disorders	10030063	Photophobia	10034960	7	17087	41199	117877043	1.17213	0.558665	2.45922	N	1.17206	0.558801	2.45833	N	0.176836	N	0.229007	0.19821	-0.822267	1.21869	N	-	1.17203	0.558618	2.45901	N	1.17(0.56,2.46)	1.17(0.56,2.46)	1.17(0.18)	0.23(-0.82)	0.21(-1.09)	1.17(0.56)	N	N
Nervous system disorders	10029205	Mental impairment disorders	10057167	Mental impairment (excl dementia and memory loss)	10027375	Disturbance in attention	10013496	7	17087	103206	117815036	0.467658	0.222906	0.981148	N	0.467876	0.223077	0.981308	N	4.23979	N	-1.09569	-0.996489	-2.01691	0.0239287	N	-	0.467912	0.223027	0.981681	N	0.47(0.22,0.98)	0.47(0.22,0.98)	0.47(4.24)	-1.10(-2.02)	-1.04(-2.35)	0.47(0.22)	N	N
Investigations	10022891	Metabolic, nutritional and blood gas investigations	10027432	Carbohydrate tolerance analyses (incl diabetes)	10007217	Blood glucose decreased	10005555	7	17087	61659	117856583	0.78305	0.373229	1.64287	N	0.783139	0.373385	1.64256	N	0.420533	N	-0.352614	-0.313068	-1.33351	0.707376	N	-	0.783164	0.373283	1.64311	N	0.78(0.37,1.64)	0.78(0.37,1.64)	0.78(0.42)	-0.35(-1.33)	-0.33(-1.63)	0.78(0.37)	N	N
Cardiac disorders	10007541	Myocardial disorders	10028593	Myocardial disorders NEC	10028590	Diastolic dysfunction	10052337	7	17087	3321	117914921	14.5456	6.92783	30.5398	Y	14.5401	6.92729	30.5189	Y	88.0787	Y	3.85913	2.43192	1.41032	3.45353	Y	+	14.5116	6.91163	30.4684	Y	14.55(6.93,30.54)	14.54(6.93,30.52)	14.54(88.08)	3.86(1.41)	2.93(1.63)	14.51(6.91)	N	N
Gastrointestinal disorders	10017947	Exocrine pancreas conditions	10015674	Acute and chronic pancreatitis	10033646	Pancreatitis acute	10033647	7	17087	32187	117886055	1.50042	0.715127	3.14807	N	1.50022	0.715247	3.14669	N	1.16759	N	0.585069	0.497481	-0.523024	1.51799	N	-	1.50011	0.714978	3.14742	N	1.50(0.72,3.15)	1.50(0.72,3.15)	1.50(1.17)	0.59(-0.52)	0.54(-0.76)	1.50(0.71)	Y	Y
General disorders and administration site conditions	10018065	Therapeutic and nontherapeutic effects (excl toxicity)	10062915	Therapeutic and nontherapeutic responses	10043409	Therapeutic response decreased	10043414	7	17087	126265	117791977	0.382177	0.182163	0.801807	N	0.38243	0.182339	0.802094	N	6.98809	N	-1.3866	-1.2708	-2.29121	-0.250385	N	-	0.382465	0.1823	0.802409	N	0.38(0.18,0.80)	0.38(0.18,0.80)	0.38(6.99)	-1.39(-2.29)	-1.33(-2.63)	0.38(0.18)	N	N
General disorders and administration site conditions	10018065	Fatal outcomes	10053172	Death and sudden death	10011907	Sudden cardiac death	10049418	7	17087	3439	117914803	14.0465	6.6903	29.4911	Y	14.0412	6.68978	29.471	Y	84.6169	Y	3.80887	2.41537	1.39381	3.43693	Y	+	14.0147	6.67514	29.4243	Y	14.05(6.69,29.49)	14.04(6.69,29.47)	14.04(84.62)	3.81(1.39)	2.91(1.61)	14.01(6.68)	Y	Y
Nervous system disorders	10029205	Neurological disorders NEC	10029305	Coma states	10052770	Coma	10010071	7	17087	75996	117842246	0.635247	0.302783	1.33276	N	0.635396	0.302946	1.33267	N	1.46533	N	-0.654195	-0.587	-1.60743	0.433432	N	-	0.63543	0.302871	1.33315	N	0.64(0.30,1.33)	0.64(0.30,1.33)	0.64(1.47)	-0.65(-1.61)	-0.62(-1.92)	0.64(0.30)	Y	N
Cardiac disorders	10007541	Cardiac arrhythmias	10007521	Supraventricular arrhythmias	10042600	Sinus tachycardia	10040752	7	17087	23410	117894832	2.06313	0.98329	4.32882	N	2.06269	0.983381	4.32659	N	3.83207	N	1.0443	0.864303	-0.156249	1.88486	N	-	2.06237	0.982931	4.32724	N	2.06(0.98,4.33)	2.06(0.98,4.33)	2.06(3.83)	1.04(-0.16)	0.95(-0.36)	2.06(0.98)	N	N
Renal and urinary disorders	10038359	Renal disorders (excl nephropathies)	10038430	Renal failure and impairment	10038443	End stage renal disease	10077512	7	17087	47406	117870836	1.0186	0.485496	2.1371	N	1.0186	0.48564	2.13644	N	0.00237712	N	0.0265783	0.0231289	-0.997335	1.04359	N	-	1.01859	0.485491	2.13708	N	1.02(0.49,2.14)	1.02(0.49,2.14)	1.02(0.00)	0.03(-1.00)	0.02(-1.28)	1.02(0.49)	Y	N
General disorders and administration site conditions	10018065	Therapeutic and nontherapeutic effects (excl toxicity)	10062915	Therapeutic and nontherapeutic responses	10043409	Therapeutic product effect decreased	10082201	7	17087	104744	117813498	0.460785	0.21963	0.966729	N	0.461006	0.219802	0.966899	N	4.41486	N	-1.11703	-1.0165	-2.03692	0.00391668	N	-	0.461042	0.219752	0.967268	N	0.46(0.22,0.97)	0.46(0.22,0.97)	0.46(4.41)	-1.12(-2.04)	-1.06(-2.37)	0.46(0.22)	N	N
Injury, poisoning and procedural complications	10022117	Exposures, chemical injuries and poisoning	10071947	Exposures associated with pregnancy, delivery and lactation	10071949	Exposure during pregnancy	10073513	7	17087	123311	117794931	0.391342	0.186531	0.821035	N	0.391592	0.186707	0.821309	N	6.62345	N	-1.35245	-1.23843	-2.25884	-0.218022	N	-	0.391626	0.186667	0.821631	N	0.39(0.19,0.82)	0.39(0.19,0.82)	0.39(6.62)	-1.35(-2.26)	-1.29(-2.60)	0.39(0.19)	N	N
Neoplasms benign, malignant and unspecified (incl cysts and polyps)	10029104	Respiratory and mediastinal neoplasms malignant and unspecified	10038666	Respiratory tract and pleural neoplasms malignant cell type unspecified NEC	10038723	Lung neoplasm malignant	10058467	7	17087	39203	117879039	1.23183	0.587118	2.58448	N	1.23173	0.58725	2.5835	N	0.305224	N	0.300639	0.259348	-0.761134	1.27983	N	-	1.23169	0.587053	2.5842	N	1.23(0.59,2.58)	1.23(0.59,2.58)	1.23(0.31)	0.30(-0.76)	0.28(-1.02)	1.23(0.59)	Y	N
Injury, poisoning and procedural complications	10022117	Medication errors and other product use errors and issues	10079145	Product dispensing errors and issues	10079149	Product dispensing error	10080359	6	17088	43262	117874980	0.956698	0.429716	2.12994	N	0.956714	0.429844	2.12938	N	0.0117536	N	-0.0638319	-0.0549857	-1.14587	1.0359	N	-	0.95672	0.429726	2.12999	N	0.96(0.43,2.13)	0.96(0.43,2.13)	0.96(0.01)	-0.06(-1.15)	-0.06(-1.47)	0.96(0.43)	N	N
General disorders and administration site conditions	10018065	General system disorders NEC	10018073	General signs and symptoms NEC	10018072	Multiple organ dysfunction syndrome	10077361	6	17088	41634	117876608	0.994122	0.446525	2.21327	N	0.994124	0.446651	2.21265	N	0.000208457	N	-0.00850155	-0.00739219	-1.09828	1.0835	N	-	0.994125	0.446526	2.21327	N	0.99(0.45,2.21)	0.99(0.45,2.21)	0.99(0.00)	-0.01(-1.10)	-0.01(-1.42)	0.99(0.45)	Y	N
Injury, poisoning and procedural complications	10022117	Bone and joint injuries	10005942	Limb fractures and dislocations	10075886	Upper limb fracture	10061394	6	17088	17984	117900258	2.30191	1.03386	5.12525	Y	2.30145	1.03394	5.1228	Y	4.41497	Y	1.20227	0.956221	-0.134789	2.04723	N	-	2.30102	1.03346	5.12327	N	2.30(1.03,5.13)	2.30(1.03,5.12)	2.30(4.41)	1.20(-0.13)	1.06(-0.35)	2.30(1.03)	N	N
Injury, poisoning and procedural complications	10022117	Medication errors and other product use errors and issues	10079145	Product administration errors and issues	10079147	Product dose omission issue	10084406	6	17088	468400	117449842	0.0880431	0.039548	0.196005	N	0.0883632	0.0397029	0.196662	N	56.656	N	-3.50022	-3.29901	-4.38981	-2.2082	N	-	0.0883749	0.039697	0.196743	N	0.09(0.04,0.20)	0.09(0.04,0.20)	0.09(56.66)	-3.50(-4.39)	-3.40(-4.81)	0.09(0.04)	N	N
Blood and lymphatic system disorders	10005329	Anaemias nonhaemolytic and marrow depression	10002086	Anaemia deficiencies	10002042	Iron deficiency anaemia	10022972	6	17088	10908	117907334	3.79538	1.70448	8.45124	Y	3.7944	1.70452	8.44668	Y	12.342	Y	1.92329	1.43878	0.347632	2.52993	Y	+	3.79287	1.70335	8.44563	N	3.80(1.70,8.45)	3.79(1.70,8.45)	3.79(12.34)	1.92(0.35)	1.64(0.23)	3.79(1.70)	N	N
Gastrointestinal disorders	10017947	Benign neoplasms gastrointestinal	10017934	Benign neoplasms gastrointestinal (excl oral cavity)	10017988	Large intestine polyp	10051589	6	17088	9587	117908655	4.3184	1.9393	9.61614	Y	4.31724	1.93932	9.61084	Y	15.2849	Y	2.10941	1.54994	0.458743	2.64113	Y	+	4.31516	1.93785	9.60892	N	4.32(1.94,9.62)	4.32(1.94,9.61)	4.32(15.28)	2.11(0.46)	1.78(0.37)	4.32(1.94)	N	N
Psychiatric disorders	10037175	Mood disorders and disturbances NEC	10027946	Emotional and mood disturbances NEC	10014556	Irritability	10022998	6	17088	137277	117780965	0.301257	0.13532	0.670678	N	0.301502	0.135468	0.671035	N	9.72024	N	-1.72961	-1.57805	-2.66888	-0.487225	N	-	0.301533	0.135444	0.671292	N	0.30(0.14,0.67)	0.30(0.14,0.67)	0.30(9.72)	-1.73(-2.67)	-1.65(-3.06)	0.30(0.14)	N	N
Investigations	10022891	Haematology investigations (incl blood groups)	10018851	Coagulation and bleeding analyses	10009728	International normalised ratio increased	10022595	6	17088	63856	117854386	0.648043	0.291084	1.44274	N	0.648167	0.291222	1.44261	N	1.14639	N	-0.625489	-0.551195	-1.64205	0.539663	N	-	0.6482	0.291155	1.44309	N	0.65(0.29,1.44)	0.65(0.29,1.44)	0.65(1.15)	-0.63(-1.64)	-0.59(-2.00)	0.65(0.29)	N	N
Eye disorders	10015919	Vision disorders	10047518	Visual impairment and blindness (excl colour blindness)	10080708	Amaurosis fugax	10001903	6	17088	1926	117916316	21.497	9.64424	47.9168	Y	21.4898	9.64371	47.8873	Y	116.856	Y	4.4213	2.45099	1.35822	3.54376	Y	+	21.4262	9.61246	47.7589	Y	21.50(9.64,47.92)	21.49(9.64,47.89)	21.49(116.86)	4.42(1.36)	3.06(1.64)	21.43(9.61)	Y	N
Neoplasms benign, malignant and unspecified (incl cysts and polyps)	10029104	Gastrointestinal neoplasms malignant and unspecified	10017991	Colorectal neoplasms malignant	10010023	Colon cancer	10009944	6	17088	13902	117904340	2.97792	1.33742	6.63066	Y	2.97722	1.33749	6.62725	Y	7.87617	Y	1.57355	1.21465	0.123578	2.30572	Y	+	2.97637	1.33673	6.62721	N	2.98(1.34,6.63)	2.98(1.34,6.63)	2.98(7.88)	1.57(0.12)	1.37(-0.05)	2.98(1.34)	Y	N
Skin and subcutaneous tissue disorders	10040785	Epidermal and dermal conditions	10014982	Dermatitis ascribed to specific agent	10012437	Drug eruption	10013687	6	17088	51962	117866280	0.79646	0.357746	1.77318	N	0.796531	0.357879	1.77284	N	0.311951	N	-0.328155	-0.285703	-1.37657	0.805169	N	-	0.796555	0.357789	1.77339	N	0.80(0.36,1.77)	0.80(0.36,1.77)	0.80(0.31)	-0.33(-1.38)	-0.31(-1.72)	0.80(0.36)	N	N
Renal and urinary disorders	10038359	Renal disorders (excl nephropathies)	10038430	Renal failure complications	10010180	Azotaemia	10003885	6	17088	28583	117889659	1.4482	0.650463	3.22428	N	1.44804	0.650575	3.22303	N	0.831801	N	0.534008	0.444412	-0.64652	1.53534	N	-	1.44795	0.65035	3.22372	N	1.45(0.65,3.22)	1.45(0.65,3.22)	1.45(0.83)	0.53(-0.65)	0.49(-0.93)	1.45(0.65)	Y	Y
Respiratory, thoracic and mediastinal disorders	10038738	Respiratory tract signs and symptoms	10079101	Upper respiratory tract signs and symptoms	10046313	Dry throat	10013789	6	17088	20497	117897745	2.01965	0.9071	4.49671	N	2.01929	0.907195	4.49465	N	3.08671	N	1.01363	0.817452	-0.273532	1.90844	N	-	2.01899	0.906806	4.49525	N	2.02(0.91,4.50)	2.02(0.91,4.49)	2.02(3.09)	1.01(-0.27)	0.90(-0.51)	2.02(0.91)	N	N
Injury, poisoning and procedural complications	10022117	Injuries NEC	10022114	Site specific injuries NEC	10040759	Head injury	10019196	6	17088	36173	117882069	1.14426	0.513955	2.54754	N	1.14421	0.514077	2.54671	N	0.109062	N	0.194316	0.164798	-0.926106	1.2557	N	-	1.14418	0.513922	2.54737	N	1.14(0.51,2.55)	1.14(0.51,2.55)	1.14(0.11)	0.19(-0.93)	0.18(-1.24)	1.14(0.51)	N	N
Gastrointestinal disorders	10017947	Gastrointestinal signs and symptoms	10018012	Dyspeptic signs and symptoms	10013949	Eructation	10015137	6	17088	29321	117888921	1.41174	0.634088	3.1431	N	1.41159	0.634201	3.1419	N	0.720109	N	0.497239	0.414718	-0.67621	1.50565	N	-	1.41151	0.633986	3.14259	N	1.41(0.63,3.14)	1.41(0.63,3.14)	1.41(0.72)	0.50(-0.68)	0.45(-0.96)	1.41(0.63)	N	N
Investigations	10022891	Hepatobiliary investigations	10019809	Hepatobiliary function diagnostic procedures	10087057	Transaminases increased	10054889	6	17088	54892	117863350	0.753928	0.338643	1.67849	N	0.754014	0.338777	1.67821	N	0.481667	N	-0.407285	-0.355779	-1.44665	0.735088	N	-	0.754041	0.338694	1.67874	N	0.75(0.34,1.68)	0.75(0.34,1.68)	0.75(0.48)	-0.41(-1.45)	-0.38(-1.79)	0.75(0.34)	N	N
Skin and subcutaneous tissue disorders	10040785	Epidermal and dermal conditions	10014982	Photosensitivity and photodermatosis conditions	10072982	Photosensitivity reaction	10034972	6	17088	52745	117865497	0.784631	0.352433	1.74684	N	0.784706	0.352566	1.74652	N	0.354528	N	-0.34973	-0.304765	-1.39564	0.786105	N	-	0.784731	0.352478	1.74707	N	0.78(0.35,1.75)	0.78(0.35,1.75)	0.78(0.35)	-0.35(-1.40)	-0.33(-1.74)	0.78(0.35)	N	N
Surgical and medical procedures	10042613	Cardiac therapeutic procedures	10007593	Cardiac device therapeutic procedures	10007600	Cardiac pacemaker insertion	10007598	6	17088	6344	117911898	6.52611	2.93036	14.5341	Y	6.52417	2.93031	14.5257	Y	28.0397	Y	2.70464	1.8658	0.774405	2.9572	Y	+	6.51895	2.92715	14.5181	Y	6.53(2.93,14.53)	6.52(2.93,14.53)	6.52(28.04)	2.70(0.77)	2.19(0.78)	6.52(2.93)	N	N
Cardiac disorders	10007541	Cardiac disorders, signs and symptoms NEC	10082206	Cardiac disorders NEC	10007543	Cardiovascular disorder	10007649	6	17088	47904	117870338	0.863958	0.388063	1.92346	N	0.864006	0.388193	1.92303	N	0.128468	N	-0.210858	-0.182658	-1.27354	0.90822	N	-	0.864023	0.388092	1.92361	N	0.86(0.39,1.92)	0.86(0.39,1.92)	0.86(0.13)	-0.21(-1.27)	-0.20(-1.61)	0.86(0.39)	N	N
General disorders and administration site conditions	10018065	Fatal outcomes	10053172	Death and sudden death	10011907	Sudden death	10042434	6	17088	17812	117900430	2.32414	1.04384	5.17476	Y	2.32368	1.04393	5.17227	Y	4.52334	Y	1.21613	0.966225	-0.124787	2.05724	N	-	2.32323	1.04343	5.17273	N	2.32(1.04,5.17)	2.32(1.04,5.17)	2.32(4.52)	1.22(-0.12)	1.08(-0.34)	2.32(1.04)	Y	N
Skin and subcutaneous tissue disorders	10040785	Epidermal and dermal conditions	10014982	Dermal and epidermal conditions NEC	10012424	Skin reaction	10040914	6	17088	56701	117861541	0.729863	0.327834	1.62491	N	0.729958	0.327969	1.62466	N	0.599624	N	-0.454058	-0.397405	-1.48827	0.693461	N	-	0.729986	0.327889	1.62518	N	0.73(0.33,1.62)	0.73(0.33,1.62)	0.73(0.60)	-0.45(-1.49)	-0.42(-1.84)	0.73(0.33)	N	N
Reproductive system and breast disorders	10038604	Breast disorders	10006232	Breast disorders NEC	10040675	Gynaecomastia	10018800	6	17088	56113	117862129	0.737515	0.331271	1.64194	N	0.737607	0.331405	1.64169	N	0.560262	N	-0.439021	-0.384006	-1.47487	0.70686	N	-	0.737635	0.331325	1.64221	N	0.74(0.33,1.64)	0.74(0.33,1.64)	0.74(0.56)	-0.44(-1.47)	-0.41(-1.82)	0.74(0.33)	N	N
Congenital, familial and genetic disorders	10010331	Cardiac and vascular disorders congenital	10007510	Cardiac disorders congenital NEC	10007542	Heart disease congenital	10019273	6	17088	4844	117913398	8.5471	3.83738	19.0372	Y	8.54446	3.83727	19.026	Y	39.9211	Y	3.09341	2.03914	0.947553	3.13072	Y	+	8.53512	3.832	19.0105	Y	8.55(3.84,19.04)	8.54(3.84,19.03)	8.54(39.92)	3.09(0.95)	2.43(1.02)	8.54(3.83)	Y	N
Gastrointestinal disorders	10017947	Oral soft tissue conditions	10031013	Oral soft tissue signs and symptoms	10031021	Hypoaesthesia oral	10057371	6	17088	35997	117882245	1.14985	0.516469	2.56	N	1.1498	0.51659	2.55916	N	0.117115	N	0.201351	0.170704	-0.9202	1.26161	N	-	1.14977	0.516434	2.55983	N	1.15(0.52,2.56)	1.15(0.52,2.56)	1.15(0.12)	0.20(-0.92)	0.18(-1.23)	1.15(0.52)	N	N
Cardiac disorders	10007541	Cardiac arrhythmias	10007521	Cardiac conduction disorders	10000032	Atrioventricular block complete	10003673	6	17088	9391	117908851	4.40854	1.97977	9.8169	Y	4.40734	1.97979	9.81148	Y	15.7966	Y	2.1392	1.56719	0.475982	2.65839	Y	+	4.40517	1.97826	9.80939	N	4.41(1.98,9.82)	4.41(1.98,9.81)	4.41(15.80)	2.14(0.48)	1.80(0.39)	4.41(1.98)	Y	N
Investigations	10022891	Cardiac and vascular investigations (excl enzyme tests)	10007512	Cardiac imaging procedures	10007574	Catheterisation cardiac	10007815	6	17088	5948	117912294	6.96062	3.12539	15.5022	Y	6.95853	3.12533	15.4932	Y	30.5841	Y	2.79754	1.90958	0.818141	3.00102	Y	+	6.95253	3.12175	15.4841	Y	6.96(3.13,15.50)	6.96(3.13,15.49)	6.96(30.58)	2.80(0.82)	2.25(0.84)	6.95(3.12)	N	N
Eye disorders	10015919	Eye disorders NEC	10015917	Lacrimation disorders	10072989	Lacrimation increased	10023644	6	17088	46205	117872037	0.89574	0.402337	1.99422	N	0.895776	0.402467	1.99374	N	0.0727777	N	-0.158768	-0.137229	-1.22811	0.953651	N	-	0.89579	0.40236	1.99433	N	0.90(0.40,1.99)	0.90(0.40,1.99)	0.90(0.07)	-0.16(-1.23)	-0.15(-1.56)	0.90(0.40)	N	N
Respiratory, thoracic and mediastinal disorders	10038738	Pulmonary vascular disorders	10037454	Pulmonary hypertensions	10037401	Pulmonary hypertension	10037400	6	17088	28909	117889333	1.43186	0.643127	3.18791	N	1.43171	0.643239	3.18668	N	0.781087	N	0.51765	0.43122	-0.65971	1.52215	N	-	1.43162	0.643018	3.18738	N	1.43(0.64,3.19)	1.43(0.64,3.19)	1.43(0.78)	0.52(-0.66)	0.47(-0.94)	1.43(0.64)	Y	Y
Investigations	10022891	Protein and chemistry analyses NEC	10037000	Protein analyses NEC	10036998	Blood albumin decreased	10005287	6	17088	9681	117908561	4.27647	1.92047	9.52274	Y	4.27532	1.9205	9.5175	Y	15.0472	Y	2.09535	1.54174	0.450547	2.63293	Y	+	4.27329	1.91905	9.51566	N	4.28(1.92,9.52)	4.28(1.92,9.52)	4.28(15.05)	2.10(0.45)	1.77(0.36)	4.27(1.92)	N	N
Psychiatric disorders	10037175	Anxiety disorders and symptoms	10002861	Panic attacks and disorders	10068300	Panic attack	10033664	6	17088	47564	117870678	0.870137	0.390838	1.93722	N	0.870182	0.390968	1.93677	N	0.116233	N	-0.200584	-0.173681	-1.26456	0.917198	N	-	0.870199	0.390866	1.93736	N	0.87(0.39,1.94)	0.87(0.39,1.94)	0.87(0.12)	-0.20(-1.26)	-0.19(-1.60)	0.87(0.39)	N	N
Skin and subcutaneous tissue disorders	10040785	Epidermal and dermal conditions	10014982	Bullous conditions	10006555	Stevens-Johnson syndrome	10042033	6	17088	74840	117843402	0.552881	0.248341	1.23088	N	0.553038	0.248481	1.23088	N	2.1686	N	-0.854457	-0.759368	-1.85022	0.331481	N	-	0.553074	0.248428	1.23131	N	0.55(0.25,1.23)	0.55(0.25,1.23)	0.55(2.17)	-0.85(-1.85)	-0.80(-2.22)	0.55(0.25)	Y	Y
Cardiac disorders	10007541	Cardiac arrhythmias	10007521	Supraventricular arrhythmias	10042600	Sinus bradycardia	10040741	6	17088	15369	117902873	2.69364	1.20977	5.99757	Y	2.69304	1.20984	5.99457	Y	6.38455	Y	1.42888	1.11636	0.0253165	2.20741	Y	+	2.69238	1.2092	5.99478	N	2.69(1.21,6.00)	2.69(1.21,5.99)	2.69(6.38)	1.43(0.03)	1.25(-0.16)	2.69(1.21)	N	N
Musculoskeletal and connective tissue disorders	10028395	Joint disorders	10023213	Rheumatoid arthropathies	10039078	Rheumatoid arthritis	10039073	6	17088	104293	117813949	0.396645	0.178165	0.88304	N	0.396856	0.17831	0.883264	N	5.50451	N	-1.33318	-1.20329	-2.29413	-0.112458	N	-	0.396891	0.178276	0.883589	N	0.40(0.18,0.88)	0.40(0.18,0.88)	0.40(5.50)	-1.33(-2.29)	-1.26(-2.68)	0.40(0.18)	Y	N
Gastrointestinal disorders	10017947	Gastrointestinal signs and symptoms	10018012	Faecal abnormalities NEC	10016097	Faeces discoloured	10016100	6	17088	38070	117880172	1.08722	0.488339	2.42055	N	1.08719	0.488463	2.4198	N	0.041962	N	0.120587	0.102627	-0.988271	1.19353	N	-	1.08718	0.488319	2.42045	N	1.09(0.49,2.42)	1.09(0.49,2.42)	1.09(0.04)	0.12(-0.99)	0.11(-1.30)	1.09(0.49)	N	N
General disorders and administration site conditions	10018065	Therapeutic and nontherapeutic effects (excl toxicity)	10062915	Therapeutic and nontherapeutic responses	10043409	Therapeutic response unexpected	10043417	6	17088	67018	117851224	0.617451	0.277344	1.37463	N	0.617585	0.277482	1.37455	N	1.42145	N	-0.695209	-0.614263	-1.70512	0.476592	N	-	0.61762	0.277419	1.37501	N	0.62(0.28,1.37)	0.62(0.28,1.37)	0.62(1.42)	-0.70(-1.71)	-0.65(-2.07)	0.62(0.28)	N	N
Nervous system disorders	10029205	Central nervous system vascular disorders	10007963	Central nervous system haemorrhages and cerebrovascular accidents	10007948	Haemorrhage intracranial	10018985	6	17088	24270	117893972	1.70562	0.766073	3.79746	N	1.70537	0.766177	3.79585	N	1.75045	N	0.769938	0.631349	-0.459606	1.7223	N	-	1.7052	0.765883	3.79653	N	1.71(0.77,3.80)	1.71(0.77,3.80)	1.71(1.75)	0.77(-0.46)	0.69(-0.72)	1.71(0.77)	Y	N
Investigations	10022891	Haematology investigations (incl blood groups)	10018851	Platelet analyses	10035523	Platelet count decreased	10035528	6	17088	146943	117771299	0.281417	0.126408	0.626508	N	0.281669	0.126557	0.626893	N	11.0048	N	-1.82778	-1.67166	-2.76249	-0.580841	N	-	0.281699	0.126534	0.627135	N	0.28(0.13,0.63)	0.28(0.13,0.63)	0.28(11.00)	-1.83(-2.76)	-1.75(-3.16)	0.28(0.13)	N	N
Infections and infestations	10021881	Infections - pathogen unspecified	10021879	Abdominal and gastrointestinal infections	10017967	Gastroenteritis	10017888	6	17088	24390	117893852	1.69722	0.762303	3.77878	N	1.69698	0.762407	3.77717	N	1.71751	N	0.762824	0.625807	-0.465148	1.71676	N	-	1.69681	0.762116	3.77785	N	1.70(0.76,3.78)	1.70(0.76,3.78)	1.70(1.72)	0.76(-0.47)	0.69(-0.73)	1.70(0.76)	N	N
Respiratory, thoracic and mediastinal disorders	10038738	Respiratory disorders NEC	10038716	Coughing and associated symptoms	10011233	Productive cough	10036790	6	17088	54212	117864030	0.763389	0.342892	1.69955	N	0.763472	0.343026	1.69926	N	0.43982	N	-0.389303	-0.339817	-1.43068	0.751052	N	-	0.763498	0.342941	1.69979	N	0.76(0.34,1.70)	0.76(0.34,1.70)	0.76(0.44)	-0.39(-1.43)	-0.36(-1.78)	0.76(0.34)	N	N
Nervous system disorders	10029205	Cranial nerve disorders (excl neoplasms)	10011305	Facial cranial nerve disorders	10016054	Facial paralysis	10016062	6	17088	40229	117878013	1.02885	0.462124	2.2906	N	1.02884	0.462249	2.28993	N	0.00485267	N	0.0410175	0.0349834	-1.05591	1.12588	N	-	1.02884	0.462118	2.29056	N	1.03(0.46,2.29)	1.03(0.46,2.29)	1.03(0.00)	0.04(-1.06)	0.04(-1.38)	1.03(0.46)	Y	N
Cardiac disorders	10007541	Heart failures	10019280	Heart failures NEC	10019281	Cardiogenic shock	10007625	6	17088	13864	117904378	2.98608	1.34109	6.64883	Y	2.98538	1.34115	6.64542	Y	7.91959	Y	1.5775	1.21729	0.126215	2.30836	Y	+	2.98452	1.34039	6.64537	N	2.99(1.34,6.65)	2.99(1.34,6.65)	2.99(7.92)	1.58(0.13)	1.37(-0.04)	2.98(1.34)	Y	N
Respiratory, thoracic and mediastinal disorders	10038738	Lower respiratory tract disorders (excl obstruction and infection)	10024967	Pulmonary oedemas	10037424	Pulmonary congestion	10037368	6	17088	15440	117902802	2.68125	1.2042	5.96999	Y	2.68066	1.20428	5.967	Y	6.32057	Y	1.42224	1.11177	0.0207264	2.20282	Y	+	2.68	1.20365	5.96722	N	2.68(1.20,5.97)	2.68(1.20,5.97)	2.68(6.32)	1.42(0.02)	1.25(-0.17)	2.68(1.20)	Y	N
General disorders and administration site conditions	10018065	General system disorders NEC	10018073	Oedema NEC	10030113	Gravitational oedema	10018713	6	17088	5050	117913192	8.19844	3.68091	18.2602	Y	8.19591	3.68081	18.2495	Y	37.8642	Y	3.0334	2.01406	0.922511	3.10562	Y	+	8.18737	3.67595	18.2356	Y	8.20(3.68,18.26)	8.20(3.68,18.25)	8.20(37.86)	3.03(0.92)	2.40(0.98)	8.19(3.68)	N	N
Nervous system disorders	10029205	Central nervous system vascular disorders	10007963	Central nervous system haemorrhages and cerebrovascular accidents	10007948	Haemorrhagic stroke	10019016	6	17088	11572	117906670	3.57759	1.60669	7.96616	Y	3.57668	1.60673	7.96191	Y	11.1329	Y	1.83808	1.38598	0.294854	2.47711	Y	+	3.57534	1.60568	7.96117	N	3.58(1.61,7.97)	3.58(1.61,7.96)	3.58(11.13)	1.84(0.29)	1.58(0.16)	3.58(1.61)	Y	N
Renal and urinary disorders	10038359	Urinary tract signs and symptoms	10046590	Urinary abnormalities	10000196	Albuminuria	10001580	6	17088	3768	117914474	10.9879	4.93254	24.4772	Y	10.9844	4.93235	24.4625	Y	54.368	Y	3.4553	2.1777	1.08589	3.26951	Y	+	10.9686	4.92384	24.434	Y	10.99(4.93,24.48)	10.98(4.93,24.46)	10.98(54.37)	3.46(1.09)	2.63(1.22)	10.97(4.92)	N	N
Cardiac disorders	10007541	Myocardial disorders	10028593	Cardiomyopathies	10007635	Dilated cardiomyopathy	10056419	6	17088	5839	117912403	7.09057	3.18371	15.7917	Y	7.08843	3.18364	15.7825	Y	31.3464	Y	2.82419	1.92187	0.830415	3.01332	Y	+	7.08218	3.17994	15.773	Y	7.09(3.18,15.79)	7.09(3.18,15.78)	7.09(31.35)	2.82(0.83)	2.27(0.86)	7.08(3.18)	Y	N
Investigations	10022891	Water, electrolyte and mineral investigations	10047843	Mineral and electrolyte analyses	10027637	Blood sodium increased	10005803	6	17088	3133	117915109	13.2151	5.93154	29.4422	Y	13.2108	5.93128	29.4244	Y	67.5912	Y	3.72109	2.26619	1.17417	3.3582	Y	+	13.1874	5.91914	29.3807	Y	13.22(5.93,29.44)	13.21(5.93,29.42)	13.21(67.59)	3.72(1.17)	2.77(1.35)	13.19(5.92)	N	N
Endocrine disorders	10014698	Hypothalamus and pituitary gland disorders	10021112	Posterior pituitary disorders	10036361	Inappropriate antidiuretic hormone secretion	10053198	6	17088	11335	117906907	3.65239	1.64028	8.13277	Y	3.65146	1.64032	8.12842	Y	11.547	Y	1.86792	1.40461	0.313471	2.49574	Y	+	3.65006	1.63923	8.12758	N	3.65(1.64,8.13)	3.65(1.64,8.13)	3.65(11.55)	1.87(0.31)	1.60(0.19)	3.65(1.64)	Y	N
Infections and infestations	10021881	Infections - pathogen unspecified	10021879	Urinary tract infections	10046577	Kidney infection	10023424	6	17088	19541	117898701	2.11847	0.951481	4.71677	N	2.11808	0.951572	4.71457	N	3.54072	N	1.08252	0.868682	-0.222311	1.95968	N	-	2.11773	0.95115	4.71513	N	2.12(0.95,4.72)	2.12(0.95,4.71)	2.12(3.54)	1.08(-0.22)	0.96(-0.45)	2.12(0.95)	Y	N
Skin and subcutaneous tissue disorders	10040785	Epidermal and dermal conditions	10014982	Dermal and epidermal conditions NEC	10012424	Skin burning sensation	10054786	6	17088	90400	117827842	0.457656	0.20557	1.01887	N	0.457847	0.205713	1.01901	N	3.8546	N	-1.12695	-1.01075	-2.10159	0.0800908	N	-	0.457883	0.205671	1.01938	N	0.46(0.21,1.02)	0.46(0.21,1.02)	0.46(3.85)	-1.13(-2.10)	-1.07(-2.48)	0.46(0.21)	N	N
Vascular disorders	10047065	Decreased and nonspecific blood pressure disorders and shock	10011954	Circulatory collapse and shock	10009193	Shock	10040560	6	17088	33323	117884919	1.24215	0.557923	2.7655	N	1.24207	0.558041	2.76454	N	0.283085	N	0.31269	0.263547	-0.827365	1.35446	N	-	1.24202	0.557865	2.76522	N	1.24(0.56,2.77)	1.24(0.56,2.76)	1.24(0.28)	0.31(-0.83)	0.29(-1.13)	1.24(0.56)	Y	N
Eye disorders	10015919	Glaucoma and ocular hypertension	10018307	Glaucomas (excl congenital)	10018305	Glaucoma	10018304	6	17088	21492	117896750	1.92613	0.865102	4.28847	N	1.9258	0.865199	4.28654	N	2.67014	N	0.945266	0.765996	-0.324979	1.85697	N	-	1.92554	0.86484	4.28717	N	1.93(0.87,4.29)	1.93(0.87,4.29)	1.93(2.67)	0.95(-0.32)	0.85(-0.57)	1.93(0.86)	Y	N
Skin and subcutaneous tissue disorders	10040785	Epidermal and dermal conditions	10014982	Rashes, eruptions and exanthems NEC	10052566	Rash macular	10037867	6	17088	89144	117829098	0.464109	0.208468	1.03324	N	0.464298	0.208611	1.03337	N	3.71109	N	-1.10677	-0.992006	-2.08285	0.0988346	N	-	0.464334	0.208569	1.03374	N	0.46(0.21,1.03)	0.46(0.21,1.03)	0.46(3.71)	-1.11(-2.08)	-1.05(-2.46)	0.46(0.21)	N	N
Nervous system disorders	10029205	Peripheral neuropathies	10034606	Peripheral neuropathies NEC	10034607	Neuropathy peripheral	10029331	6	17088	164086	117754156	0.251979	0.113185	0.560971	N	0.252242	0.113335	0.561397	N	13.3182	N	-1.98696	-1.82408	-2.9149	-0.733257	N	-	0.252269	0.113315	0.561616	N	0.25(0.11,0.56)	0.25(0.11,0.56)	0.25(13.32)	-1.99(-2.91)	-1.90(-3.32)	0.25(0.11)	Y	N
Musculoskeletal and connective tissue disorders	10028395	Bone disorders (excl congenital and fractures)	10005959	Metabolic bone disorders	10027425	Osteoporosis	10031282	6	17088	53604	117864638	0.772052	0.346783	1.71884	N	0.772132	0.346916	1.71853	N	0.403624	N	-0.373034	-0.325393	-1.41626	0.765477	N	-	0.772157	0.34683	1.71907	N	0.77(0.35,1.72)	0.77(0.35,1.72)	0.77(0.40)	-0.37(-1.42)	-0.35(-1.76)	0.77(0.35)	N	N
Eye disorders	10015919	Ocular infections, irritations and inflammations	10021877	Lid, lash and lacrimal infections, irritations and inflammations	10024445	Swelling of eyelid	10042690	6	17088	15754	117902488	2.6278	1.1802	5.85096	Y	2.62723	1.18028	5.84805	Y	6.04565	Y	1.3932	1.09164	0.000599933	2.18268	Y	+	2.62661	1.17967	5.84831	N	2.63(1.18,5.85)	2.63(1.18,5.85)	2.63(6.05)	1.39(0.00)	1.22(-0.19)	2.63(1.18)	N	N
General disorders and administration site conditions	10018065	General system disorders NEC	10018073	Oedema NEC	10030113	Localised oedema	10048961	6	17088	16972	117901270	2.43919	1.09551	5.43095	Y	2.43868	1.09559	5.4283	Y	5.09138	Y	1.2858	1.01611	-0.0749174	2.10713	N	-	2.43818	1.09505	5.42869	N	2.44(1.10,5.43)	2.44(1.10,5.43)	2.44(5.09)	1.29(-0.07)	1.13(-0.28)	2.44(1.10)	N	N
Infections and infestations	10021881	Infections - pathogen unspecified	10021879	Upper respiratory tract infections	10046309	Upper respiratory tract infection	10046306	5	17089	61820	117856422	0.557799	0.23213	1.34037	N	0.557928	0.232243	1.34034	N	1.75214	N	-0.841756	-0.731447	-1.90967	0.446772	N	-	0.557964	0.232198	1.34077	N	0.56(0.23,1.34)	0.56(0.23,1.34)	0.56(1.75)	-0.84(-1.91)	-0.78(-2.34)	0.56(0.23)	N	N
Cardiac disorders	10007541	Cardiac arrhythmias	10007521	Supraventricular arrhythmias	10042600	Atrial flutter	10003662	5	17089	10703	117907539	3.22322	1.34112	7.74658	Y	3.22257	1.3412	7.74303	Y	7.6615	Y	1.68775	1.23317	0.0546757	2.41166	Y	+	3.22153	1.34042	7.74252	N	3.22(1.34,7.75)	3.22(1.34,7.74)	3.22(7.66)	1.69(0.05)	1.42(-0.14)	3.22(1.34)	N	N
Respiratory, thoracic and mediastinal disorders	10038738	Lower respiratory tract disorders (excl obstruction and infection)	10024967	Parenchymal lung disorders NEC	10033979	Lung infiltration	10025102	5	17089	16473	117901769	2.09412	0.871388	5.03258	N	2.0938	0.871478	5.03052	N	2.85652	N	1.06589	0.824244	-0.354133	2.00262	N	-	2.09347	0.871117	5.03101	N	2.09(0.87,5.03)	2.09(0.87,5.03)	2.09(2.86)	1.07(-0.35)	0.93(-0.63)	2.09(0.87)	N	N
Nervous system disorders	10029205	Mental impairment disorders	10057167	Dementia (excl Alzheimer's type)	10012268	Dementia	10012267	5	17089	27835	117890407	1.2392	0.515674	2.97787	N	1.23913	0.515777	2.97694	N	0.230748	N	0.309275	0.252794	-0.925495	1.43108	N	-	1.23908	0.515627	2.9776	N	1.24(0.52,2.98)	1.24(0.52,2.98)	1.24(0.23)	0.31(-0.93)	0.28(-1.28)	1.24(0.52)	Y	N
Psychiatric disorders	10037175	Deliria (incl confusion)	10012221	Deliria	10012219	Delirium	10012218	5	17089	54059	117864183	0.637921	0.265472	1.53291	N	0.638027	0.265584	1.53277	N	1.02717	N	-0.648234	-0.558569	-1.7368	0.619658	N	-	0.638061	0.26553	1.53324	N	0.64(0.27,1.53)	0.64(0.27,1.53)	0.64(1.03)	-0.65(-1.74)	-0.60(-2.16)	0.64(0.27)	Y	N
Eye disorders	10015919	Eye disorders NEC	10015917	Ocular disorders NEC	10030032	Eye oedema	10052139	5	17089	7903	117910339	4.36529	1.81619	10.4922	Y	4.36431	1.81625	10.4871	Y	12.9599	Y	2.12505	1.48302	0.304416	2.66163	Y	+	4.36218	1.8149	10.4847	N	4.37(1.82,10.49)	4.36(1.82,10.49)	4.36(12.96)	2.13(0.30)	1.74(0.18)	4.36(1.81)	N	N
Metabolism and nutrition disorders	10027433	Acid-base disorders	10000485	Metabolic acidoses (excl diabetic acidoses)	10027416	Lactic acidosis	10023676	5	17089	31414	117886828	1.09798	0.456913	2.6385	N	1.09795	0.457018	2.63776	N	0.0436994	N	0.134797	0.111331	-1.06694	1.28961	N	-	1.09794	0.456895	2.63839	N	1.10(0.46,2.64)	1.10(0.46,2.64)	1.10(0.04)	0.13(-1.07)	0.12(-1.44)	1.10(0.46)	Y	N
Surgical and medical procedures	10042613	Vascular therapeutic procedures	10003184	Arterial therapeutic procedures (excl aortic)	10003167	Coronary artery bypass	10011077	5	17089	6058	117912184	5.69486	2.36916	13.689	Y	5.69348	2.36919	13.6822	Y	19.3307	Y	2.50833	1.675	0.49626	2.85375	Y	+	5.68961	2.36698	13.6764	Y	5.69(2.37,13.69)	5.69(2.37,13.68)	5.69(19.33)	2.51(0.50)	2.00(0.43)	5.69(2.37)	N	N
Eye disorders	10015919	Eye disorders NEC	10015917	Ocular disorders NEC	10030032	Ocular discomfort	10052143	5	17089	17621	117900621	1.95767	0.814617	4.70462	N	1.95739	0.814709	4.70274	N	2.34105	N	0.968729	0.755083	-0.42328	1.93345	N	-	1.95712	0.814387	4.70329	N	1.96(0.81,4.70)	1.96(0.81,4.70)	1.96(2.34)	0.97(-0.42)	0.85(-0.71)	1.96(0.81)	N	N
Vascular disorders	10047065	Lymphatic vessel disorders	10025231	Lymphoedemas	10052790	Lymphoedema	10025282	5	17089	10678	117907564	3.23076	1.34426	7.76472	Y	3.23011	1.34434	7.76116	Y	7.69558	Y	1.69112	1.23522	0.0567248	2.41371	Y	+	3.22907	1.34356	7.76064	N	3.23(1.34,7.76)	3.23(1.34,7.76)	3.23(7.70)	1.69(0.06)	1.42(-0.14)	3.23(1.34)	N	N
Renal and urinary disorders	10038359	Nephropathies	10029149	Glomerulonephritis and nephrotic syndrome	10018365	Nephrotic syndrome	10029164	5	17089	10318	117907924	3.3435	1.39116	8.03572	Y	3.34281	1.39123	8.03201	Y	8.20654	Y	1.74057	1.26506	0.0865584	2.44357	Y	+	3.34168	1.3904	8.03134	N	3.34(1.39,8.04)	3.34(1.39,8.03)	3.34(8.21)	1.74(0.09)	1.46(-0.10)	3.34(1.39)	Y	N
Renal and urinary disorders	10038359	Renal disorders (excl nephropathies)	10038430	Renal obstructive disorders	10038488	Hydronephrosis	10020524	5	17089	7903	117910339	4.36529	1.81619	10.4922	Y	4.36431	1.81625	10.4871	Y	12.9599	Y	2.12505	1.48302	0.304416	2.66163	Y	+	4.36218	1.8149	10.4847	N	4.37(1.82,10.49)	4.36(1.82,10.49)	4.36(12.96)	2.13(0.30)	1.74(0.18)	4.36(1.81)	Y	N
Surgical and medical procedures	10042613	Cardiac therapeutic procedures	10007593	Cardiac device therapeutic procedures	10007600	Implantable defibrillator insertion	10049442	5	17089	1546	117916696	22.3161	9.27412	53.6989	Y	22.3099	9.2739	53.6702	Y	101.447	Y	4.47516	2.29222	1.11178	3.47266	Y	+	22.2412	9.24298	53.5186	Y	22.32(9.27,53.70)	22.31(9.27,53.67)	22.31(101.45)	4.48(1.11)	2.92(1.36)	22.24(9.24)	N	N
Skin and subcutaneous tissue disorders	10040785	Epidermal and dermal conditions	10014982	Rashes, eruptions and exanthems NEC	10052566	Rash papular	10037876	5	17089	77358	117840884	0.445702	0.185481	1.071	N	0.445864	0.185596	1.07111	N	3.44555	N	-1.16521	-1.02551	-2.20372	0.152696	N	-	0.445899	0.185564	1.07147	N	0.45(0.19,1.07)	0.45(0.19,1.07)	0.45(3.45)	-1.17(-2.20)	-1.09(-2.65)	0.45(0.19)	N	N
Congenital, familial and genetic disorders	10010331	Cardiac and vascular disorders congenital	10007510	Cardiac septal defects congenital	10007607	Ventricular septal defect	10047298	5	17089	5441	117912801	6.34068	2.63772	15.242	Y	6.33911	2.63775	15.2343	Y	22.4647	Y	2.66317	1.74536	0.566551	2.92417	Y	+	6.33421	2.63503	15.2265	Y	6.34(2.64,15.24)	6.34(2.64,15.23)	6.34(22.46)	2.66(0.57)	2.09(0.53)	6.33(2.64)	Y	N
Psychiatric disorders	10037175	Suicidal and self-injurious behaviours NEC	10042460	Suicidal and self-injurious behaviour	10042459	Suicide attempt	10042464	5	17089	90560	117827682	0.380684	0.158424	0.914758	N	0.380865	0.15854	0.914959	N	5.03593	N	-1.39252	-1.2355	-2.4137	-0.0572962	N	-	0.380899	0.158514	0.915276	N	0.38(0.16,0.91)	0.38(0.16,0.91)	0.38(5.04)	-1.39(-2.41)	-1.31(-2.87)	0.38(0.16)	Y	N
Pregnancy, puerperium and perinatal conditions	10036585	Neonatal and perinatal conditions	10028920	Gestational age and weight conditions	10018208	Premature baby	10036590	5	17089	34089	117884153	1.0118	0.421051	2.43139	N	1.0118	0.421158	2.43075	N	0.000687737	N	0.0169162	0.0139777	-1.16429	1.19224	N	-	1.01179	0.421049	2.43137	N	1.01(0.42,2.43)	1.01(0.42,2.43)	1.01(0.00)	0.02(-1.16)	0.02(-1.55)	1.01(0.42)	N	N
Gastrointestinal disorders	10017947	Gastrointestinal signs and symptoms	10018012	Gastrointestinal and abdominal pains (excl oral and throat)	10017926	Gastrointestinal pain	10017999	5	17089	24449	117893793	1.41086	0.587101	3.39042	N	1.41074	0.587201	3.38926	N	0.597935	N	0.496364	0.400743	-0.777564	1.57905	N	-	1.41065	0.587016	3.38993	N	1.41(0.59,3.39)	1.41(0.59,3.39)	1.41(0.60)	0.50(-0.78)	0.44(-1.12)	1.41(0.59)	N	N
Infections and infestations	10021881	Infections - pathogen unspecified	10021879	Upper respiratory tract infections	10046309	Sinusitis	10040753	5	17089	107647	117810595	0.320211	0.133259	0.769443	N	0.320409	0.133376	0.769723	N	7.21333	N	-1.64187	-1.46854	-2.64674	-0.290349	N	-	0.320441	0.133355	0.769996	N	0.32(0.13,0.77)	0.32(0.13,0.77)	0.32(7.21)	-1.64(-2.65)	-1.55(-3.11)	0.32(0.13)	N	N
Blood and lymphatic system disorders	10005329	Platelet disorders	10035534	Thrombocytoses	10069776	Thrombocytosis	10043563	5	17089	9213	117909029	3.74455	1.55799	8.99983	Y	3.74374	1.55805	8.99559	Y	10.0496	Y	1.90391	1.36073	0.182182	2.53927	Y	+	3.74226	1.55704	8.99432	N	3.74(1.56,9.00)	3.74(1.56,9.00)	3.74(10.05)	1.90(0.18)	1.58(0.02)	3.74(1.56)	N	N
Cardiac disorders	10007541	Cardiac disorders, signs and symptoms NEC	10082206	Cardiac hypertensive complications	10007571	Hypertensive heart disease	10020823	5	17089	2781	117915461	12.4058	5.15881	29.833	Y	12.4024	5.15874	29.8173	Y	52.3224	Y	3.63017	2.09544	0.916009	3.27487	Y	+	12.382	5.14891	29.7758	Y	12.41(5.16,29.83)	12.40(5.16,29.82)	12.40(52.32)	3.63(0.92)	2.61(1.04)	12.38(5.15)	N	N
Nervous system disorders	10029205	Neuromuscular disorders	10029317	Muscle tone abnormal	10028342	Hypotonia	10021118	5	17089	68023	117850219	0.506907	0.210951	1.21807	N	0.507051	0.211066	1.21811	N	2.3974	N	-0.979695	-0.856117	-2.03433	0.322097	N	-	0.507087	0.211026	1.21851	N	0.51(0.21,1.22)	0.51(0.21,1.22)	0.51(2.40)	-0.98(-2.03)	-0.91(-2.48)	0.51(0.21)	N	N
Respiratory, thoracic and mediastinal disorders	10038738	Respiratory disorders NEC	10038716	Conditions associated with abnormal gas exchange	10010268	Hypoxia	10021143	5	17089	56141	117862101	0.614253	0.255622	1.47603	N	0.614366	0.255735	1.47593	N	1.21077	N	-0.702749	-0.607017	-1.78524	0.571209	N	-	0.6144	0.255684	1.47639	N	0.61(0.26,1.48)	0.61(0.26,1.48)	0.61(1.21)	-0.70(-1.79)	-0.65(-2.21)	0.61(0.26)	Y	N
Cardiac disorders	10007541	Cardiac arrhythmias	10007521	Ventricular arrhythmias and cardiac arrest	10047283	Torsade de pointes	10044066	5	17089	10844	117907398	3.1813	1.32369	7.64582	Y	3.18066	1.32376	7.64233	Y	7.47256	Y	1.66887	1.22166	0.0431732	2.40015	Y	+	3.17966	1.323	7.64187	N	3.18(1.32,7.65)	3.18(1.32,7.64)	3.18(7.47)	1.67(0.04)	1.41(-0.15)	3.18(1.32)	Y	Y
Investigations	10022891	Water, electrolyte and mineral investigations	10047843	Mineral and electrolyte analyses	10027637	Blood calcium decreased	10005395	5	17089	13068	117905174	2.63984	1.09843	6.34427	Y	2.63936	1.09851	6.34149	Y	5.0898	Y	1.39984	1.05135	-0.127086	2.22978	N	-	2.63873	1.09797	6.34161	N	2.64(1.10,6.34)	2.64(1.10,6.34)	2.64(5.09)	1.40(-0.13)	1.20(-0.36)	2.64(1.10)	N	N
Investigations	10022891	Renal and urinary tract investigations and urinalyses	10038362	Renal function analyses	10038454	Blood creatinine decreased	10005482	5	17089	3957	117914285	8.71874	3.62645	20.9617	Y	8.71648	3.62644	20.9509	Y	34.1141	Y	3.12213	1.93012	0.751065	3.10917	Y	+	8.70674	3.62146	20.9328	Y	8.72(3.63,20.96)	8.72(3.63,20.95)	8.72(34.11)	3.12(0.75)	2.36(0.79)	8.71(3.62)	N	N
Metabolism and nutrition disorders	10027433	Bone, calcium, magnesium and phosphorus metabolism disorders	10013296	Calcium metabolism disorders	10006975	Hypercalcaemia	10020583	5	17089	17277	117900965	1.99665	0.830837	4.79832	N	1.99636	0.830929	4.79639	N	2.48601	N	0.997164	0.775461	-0.402905	1.95383	N	-	1.99607	0.830596	4.79692	N	2.00(0.83,4.80)	2.00(0.83,4.80)	2.00(2.49)	1.00(-0.40)	0.87(-0.69)	2.00(0.83)	N	N
Nervous system disorders	10029205	Increased intracranial pressure and hydrocephalus	10021666	Increased intracranial pressure disorders	10062912	Brain oedema	10048962	5	17089	15250	117902992	2.26208	0.94127	5.43629	N	2.26171	0.941358	5.43401	N	3.51858	N	1.17715	0.901764	-0.27663	2.08016	N	-	2.2613	0.940945	5.43441	N	2.26(0.94,5.44)	2.26(0.94,5.43)	2.26(3.52)	1.18(-0.28)	1.02(-0.54)	2.26(0.94)	Y	N
Respiratory, thoracic and mediastinal disorders	10038738	Respiratory tract signs and symptoms	10079101	Upper respiratory tract signs and symptoms	10046313	Choking	10008589	5	17089	21797	117896445	1.58255	0.65854	3.80305	N	1.58238	0.658638	3.80167	N	1.07165	N	0.661974	0.528242	-0.650082	1.70657	N	-	1.58225	0.658413	3.80232	N	1.58(0.66,3.80)	1.58(0.66,3.80)	1.58(1.07)	0.66(-0.65)	0.59(-0.97)	1.58(0.66)	Y	N
Surgical and medical procedures	10042613	Vascular therapeutic procedures	10003184	Arterial therapeutic procedures (excl aortic)	10003167	Coronary angioplasty	10050329	5	17089	537	117917705	64.2478	26.6292	155.009	Y	64.2293	26.6284	154.925	Y	308.355	Y	5.992	2.47566	1.29101	3.66031	Y	+	63.646	26.3798	153.557	Y	64.25(26.63,155.01)	64.23(26.63,154.93)	64.23(308.35)	5.99(1.29)	3.25(1.69)	63.65(26.38)	N	N
Respiratory, thoracic and mediastinal disorders	10038738	Respiratory disorders NEC	10038716	Breathing abnormalities	10006334	Hyperventilation	10020910	5	17089	16031	117902211	2.15186	0.895414	5.17137	N	2.15153	0.895503	5.16923	N	3.08102	N	1.10512	0.851782	-0.326601	2.03016	N	-	2.15117	0.895124	5.1697	N	2.15(0.90,5.17)	2.15(0.90,5.17)	2.15(3.08)	1.11(-0.33)	0.96(-0.60)	2.15(0.90)	N	N
Metabolism and nutrition disorders	10027433	Bone, calcium, magnesium and phosphorus metabolism disorders	10013296	Magnesium metabolism disorders	10025439	Hypomagnesaemia	10021027	5	17089	16348	117901894	2.11013	0.878051	5.07107	N	2.10981	0.878141	5.06899	N	2.91843	N	1.07688	0.831978	-0.3464	2.01036	N	-	2.10947	0.877775	5.06947	N	2.11(0.88,5.07)	2.11(0.88,5.07)	2.11(2.92)	1.08(-0.35)	0.94(-0.62)	2.11(0.88)	N	N
Injury, poisoning and procedural complications	10022117	Bone and joint injuries	10005942	Limb fractures and dislocations	10075886	Hip fracture	10020100	5	17089	28358	117889884	1.21634	0.506162	2.92294	N	1.21627	0.506265	2.92204	N	0.192299	N	0.282424	0.231236	-0.94705	1.40952	N	-	1.21624	0.506119	2.92269	N	1.22(0.51,2.92)	1.22(0.51,2.92)	1.22(0.19)	0.28(-0.95)	0.25(-1.31)	1.22(0.51)	Y	N
Endocrine disorders	10014698	Thyroid gland disorders	10043739	Thyroid disorders NEC	10043712	Thyroid disorder	10043709	5	17089	19238	117899004	1.7931	0.746144	4.30908	N	1.79286	0.746239	4.30742	N	1.75298	N	0.8421	0.662969	-0.515376	1.84132	N	-	1.79266	0.745962	4.30803	N	1.79(0.75,4.31)	1.79(0.75,4.31)	1.79(1.75)	0.84(-0.52)	0.74(-0.82)	1.79(0.75)	N	N
Gastrointestinal disorders	10017947	Gastrointestinal inflammatory conditions	10017969	Gastritis (excl infective)	10017854	Chronic gastritis	10008882	5	17089	2423	117915819	14.2388	5.92036	34.2449	Y	14.2349	5.92026	34.2268	Y	61.4002	Y	3.82859	2.14977	0.970156	3.32939	Y	+	14.2076	5.90741	34.1701	Y	14.24(5.92,34.24)	14.23(5.92,34.23)	14.23(61.40)	3.83(0.97)	2.69(1.13)	14.21(5.91)	N	N
Nervous system disorders	10029205	Mental impairment disorders	10057167	Mental impairment (excl dementia and memory loss)	10027375	Mental impairment	10027374	5	17089	36183	117882059	0.953227	0.396678	2.29063	N	0.953241	0.396786	2.29007	N	0.0114702	N	-0.0690773	-0.057896	-1.23616	1.12036	N	-	0.953247	0.396687	2.29068	N	0.95(0.40,2.29)	0.95(0.40,2.29)	0.95(0.01)	-0.07(-1.24)	-0.06(-1.63)	0.95(0.40)	Y	N
Skin and subcutaneous tissue disorders	10040785	Epidermal and dermal conditions	10014982	Dermal and epidermal conditions NEC	10012424	Skin lesion	10040882	5	17089	38937	117879305	0.885785	0.368614	2.12855	N	0.885819	0.368723	2.12809	N	0.0736043	N	-0.174893	-0.14728	-1.32553	1.03097	N	-	0.885833	0.368634	2.12867	N	0.89(0.37,2.13)	0.89(0.37,2.13)	0.89(0.07)	-0.17(-1.33)	-0.16(-1.72)	0.89(0.37)	N	N
Vascular disorders	10047065	Vascular disorders NEC	10047066	Peripheral vascular disorders NEC	10034638	Peripheral vascular disorder	10034636	5	17089	10146	117908096	3.40018	1.41474	8.17198	Y	3.39948	1.41481	8.1682	Y	8.46477	Y	1.76481	1.27954	0.101033	2.45805	Y	+	3.3983	1.41396	8.16746	N	3.40(1.41,8.17)	3.40(1.41,8.17)	3.40(8.46)	1.76(0.10)	1.48(-0.08)	3.40(1.41)	N	N
Vascular disorders	10047065	Vascular infections and inflammations	10082207	Phlebitis NEC	10052780	Phlebitis	10034879	5	17089	35010	117883232	0.985175	0.409972	2.3674	N	0.985179	0.410079	2.36681	N	0.00111499	N	-0.021539	-0.0180763	-1.19634	1.16019	N	-	0.985181	0.409975	2.36742	N	0.99(0.41,2.37)	0.99(0.41,2.37)	0.99(0.00)	-0.02(-1.20)	-0.02(-1.58)	0.99(0.41)	N	N
Psychiatric disorders	10037175	Sleep disorders and disturbances	10040991	Parasomnias	10033920	Abnormal dreams	10000125	5	17089	41623	117876619	0.828605	0.344821	1.99114	N	0.828655	0.34493	1.99075	N	0.17719	N	-0.27112	-0.229428	-1.40767	0.948819	N	-	0.828676	0.34485	1.99131	N	0.83(0.34,1.99)	0.83(0.34,1.99)	0.83(0.18)	-0.27(-1.41)	-0.25(-1.81)	0.83(0.34)	N	N
Injury, poisoning and procedural complications	10022117	Bone and joint injuries	10005942	Fractures and dislocations NEC	10027677	Fracture	10017076	5	17089	19851	117898391	1.73772	0.723102	4.17598	N	1.7375	0.723197	4.17439	N	1.56507	N	0.796859	0.629531	-0.548809	1.80787	N	-	1.73731	0.722935	4.17501	N	1.74(0.72,4.18)	1.74(0.72,4.17)	1.74(1.57)	0.80(-0.55)	0.70(-0.86)	1.74(0.72)	N	N
Eye disorders	10015919	Ocular infections, irritations and inflammations	10021877	Ocular infections, inflammations and associated manifestations	10030045	Eye irritation	10015946	5	17089	73572	117844670	0.468652	0.195032	1.12615	N	0.468808	0.195147	1.12623	N	3.01107	N	-1.09282	-0.959189	-2.1374	0.219021	N	-	0.468844	0.195112	1.12661	N	0.47(0.20,1.13)	0.47(0.20,1.13)	0.47(3.01)	-1.09(-2.14)	-1.02(-2.58)	0.47(0.20)	N	N
Investigations	10022891	Protein and chemistry analyses NEC	10037000	Protein analyses NEC	10036998	Protein total decreased	10037014	5	17089	4436	117913806	7.77726	3.23505	18.697	Y	7.77528	3.23505	18.6875	Y	29.4873	Y	2.95748	1.86786	0.688902	3.04682	Y	+	7.76765	3.23105	18.6739	Y	7.78(3.24,18.70)	7.78(3.24,18.69)	7.78(29.49)	2.96(0.69)	2.27(0.70)	7.77(3.23)	N	N
Surgical and medical procedures	10042613	Therapeutic procedures and supportive care NEC	10043413	Therapeutic procedures NEC	10027700	Resuscitation	10038749	5	17089	5262	117912980	6.55638	2.72742	15.7607	Y	6.55475	2.72744	15.7528	Y	23.5153	Y	2.71138	1.76643	0.587599	2.94526	Y	+	6.54948	2.72455	15.7442	Y	6.56(2.73,15.76)	6.55(2.73,15.75)	6.55(23.52)	2.71(0.59)	2.12(0.56)	6.55(2.72)	N	N
Gastrointestinal disorders	10017947	Abdominal hernias and other abdominal wall conditions	10000073	Diaphragmatic hernias	10012714	Hiatus hernia	10020028	5	17089	14920	117903322	2.31212	0.962089	5.55656	N	2.31174	0.962176	5.55421	N	3.72079	N	1.2087	0.923414	-0.254985	2.10181	N	-	2.3113	0.961746	5.55458	N	2.31(0.96,5.56)	2.31(0.96,5.55)	2.31(3.72)	1.21(-0.25)	1.05(-0.52)	2.31(0.96)	N	N
Vascular disorders	10047065	Arteriosclerosis, stenosis, vascular insufficiency and necrosis	10003216	Peripheral vasoconstriction, necrosis and vascular insufficiency	10034640	Peripheral coldness	10034568	5	17089	34761	117883481	0.992234	0.41291	2.38437	N	0.992236	0.413017	2.38376	N	0.000303792	N	-0.011243	-0.00948022	-1.18774	1.16878	N	-	0.992237	0.412911	2.38437	N	0.99(0.41,2.38)	0.99(0.41,2.38)	0.99(0.00)	-0.01(-1.19)	-0.01(-1.57)	0.99(0.41)	N	N
Psychiatric disorders	10037175	Eating disorders and disturbances	10014067	Eating disorders NEC	10014068	Eating disorder	10014062	5	17089	25029	117893213	1.37816	0.573494	3.31183	N	1.37805	0.573595	3.31072	N	0.518563	N	0.462545	0.374299	-0.804004	1.5526	N	-	1.37797	0.573417	3.31138	N	1.38(0.57,3.31)	1.38(0.57,3.31)	1.38(0.52)	0.46(-0.80)	0.41(-1.15)	1.38(0.57)	N	N
Gastrointestinal disorders	10017947	Salivary gland conditions	10039404	Oral dryness and saliva altered	10030975	Lip dry	10024552	5	17089	11349	117906893	3.03973	1.26479	7.30551	Y	3.03913	1.26487	7.3022	Y	6.83852	Y	1.60323	1.18119	0.0027124	2.35966	Y	+	3.03824	1.26417	7.30192	N	3.04(1.26,7.31)	3.04(1.26,7.30)	3.04(6.84)	1.60(0.00)	1.36(-0.20)	3.04(1.26)	N	N
Investigations	10022891	Renal and urinary tract investigations and urinalyses	10038362	Renal function analyses	10038454	Urine albumin/creatinine ratio decreased	10053545	5	17089	25	117918217	1380.05	528.243	3605.41	Y	1379.64	528.212	3603.51	Y	5740.19	Y	10.1673	2.57849	1.29139	3.8656	Y	+	1149.87	440.138	3004.07	Y	1380.05(528.24,3605.41)	1379.64(528.21,3603.51)	1379.64(5740.19)	10.17(1.29)	3.45(1.88)	1149.87(440.14)	N	N
Infections and infestations	10021881	Infections - pathogen unspecified	10021879	Upper respiratory tract infections	10046309	Rhinitis	10039083	5	17089	43658	117874584	0.789968	0.328743	1.89829	N	0.79003	0.328853	1.89795	N	0.279096	N	-0.339977	-0.288693	-1.46694	0.88955	N	-	0.790054	0.328778	1.8985	N	0.79(0.33,1.90)	0.79(0.33,1.90)	0.79(0.28)	-0.34(-1.47)	-0.31(-1.87)	0.79(0.33)	N	N
Respiratory, thoracic and mediastinal disorders	10038738	Respiratory disorders NEC	10038716	Coughing and associated symptoms	10011233	Haemoptysis	10018964	5	17089	42264	117875978	0.816034	0.339589	1.96093	N	0.816087	0.339699	1.96056	N	0.207281	N	-0.293166	-0.24836	-1.42661	0.929886	N	-	0.816109	0.339621	1.96111	N	0.82(0.34,1.96)	0.82(0.34,1.96)	0.82(0.21)	-0.29(-1.43)	-0.27(-1.83)	0.82(0.34)	N	N
Endocrine disorders	10014698	Thyroid gland disorders	10043739	Thyroid hyperfunction disorders	10043740	Hyperthyroidism	10020850	5	17089	26698	117891544	1.29198	0.537638	3.10473	N	1.2919	0.53774	3.10373	N	0.32978	N	0.369432	0.300802	-0.877493	1.4791	N	-	1.29184	0.53758	3.1044	N	1.29(0.54,3.10)	1.29(0.54,3.10)	1.29(0.33)	0.37(-0.88)	0.33(-1.23)	1.29(0.54)	Y	N
Congenital, familial and genetic disorders	10010331	Cardiac and vascular disorders congenital	10007510	Cardiac septal defects congenital	10007607	Cardiac septal defect	10064021	5	17089	701	117917541	49.2168	20.4187	118.632	Y	49.2027	20.418	118.567	Y	234.445	Y	5.61062	2.44421	1.26106	3.62736	Y	+	48.8614	20.2712	117.775	Y	49.22(20.42,118.63)	49.20(20.42,118.57)	49.20(234.44)	5.61(1.26)	3.19(1.63)	48.86(20.27)	Y	N
Pregnancy, puerperium and perinatal conditions	10036585	Neonatal and perinatal conditions	10028920	Gestational age and weight conditions	10018208	Low birth weight baby	10067508	5	17089	8078	117910164	4.27072	1.77685	10.2648	Y	4.26976	1.77691	10.2599	Y	12.5129	Y	2.09347	1.46607	0.287476	2.64467	Y	+	4.26774	1.77561	10.2576	N	4.27(1.78,10.26)	4.27(1.78,10.26)	4.27(12.51)	2.09(0.29)	1.72(0.16)	4.27(1.78)	N	N
Investigations	10022891	Hepatobiliary investigations	10019809	Hepatobiliary function diagnostic procedures	10087057	Liver function test increased	10077692	5	17089	32154	117886088	1.07271	0.446395	2.57776	N	1.07269	0.446501	2.57705	N	0.0246287	N	0.101212	0.0837358	-1.09454	1.26201	N	-	1.07267	0.446382	2.57768	N	1.07(0.45,2.58)	1.07(0.45,2.58)	1.07(0.02)	0.10(-1.09)	0.09(-1.47)	1.07(0.45)	N	N
General disorders and administration site conditions	10018065	General system disorders NEC	10018073	General signs and symptoms NEC	10018072	Ill-defined disorder	10061520	5	17089	66015	117852227	0.522334	0.217371	1.25515	N	0.522474	0.217485	1.25516	N	2.18328	N	-0.936469	-0.816927	-1.99514	0.361289	N	-	0.52251	0.217445	1.25557	N	0.52(0.22,1.26)	0.52(0.22,1.26)	0.52(2.18)	-0.94(-2.00)	-0.87(-2.43)	0.52(0.22)	N	N
Nervous system disorders	10029205	Central nervous system vascular disorders	10007963	Central nervous system haemorrhages and cerebrovascular accidents	10007948	Ischaemic stroke	10061256	5	17089	22310	117895932	1.54615	0.643396	3.71558	N	1.54599	0.643495	3.71425	N	0.964101	N	0.62842	0.502684	-0.675637	1.681	N	-	1.54587	0.643279	3.7149	N	1.55(0.64,3.72)	1.55(0.64,3.71)	1.55(0.96)	0.63(-0.68)	0.56(-1.00)	1.55(0.64)	Y	N
Gastrointestinal disorders	10017947	Tongue conditions	10043946	Tongue signs and symptoms	10043985	Tongue discomfort	10077855	5	17089	9204	117909038	3.74821	1.55951	9.00863	Y	3.74741	1.55958	9.00439	Y	10.0666	Y	1.90532	1.36153	0.182988	2.54008	Y	+	3.74591	1.55856	9.00311	N	3.75(1.56,9.01)	3.75(1.56,9.00)	3.75(10.07)	1.91(0.18)	1.58(0.02)	3.75(1.56)	N	N
Injury, poisoning and procedural complications	10022117	Medication errors and other product use errors and issues	10079145	Product administration errors and issues	10079147	Expired product administered	10074902	5	17089	101940	117816302	0.338154	0.140726	0.812559	N	0.338347	0.140842	0.812816	N	6.47473	N	-1.56329	-1.39482	-2.57301	-0.21662	N	-	0.33838	0.14082	0.813102	N	0.34(0.14,0.81)	0.34(0.14,0.81)	0.34(6.47)	-1.56(-2.57)	-1.47(-3.04)	0.34(0.14)	N	N
Congenital, familial and genetic disorders	10010331	Cardiac and vascular disorders congenital	10007510	Cardiovascular disorders congenital NEC	10027661	Congenital cardiovascular anomaly	10061054	5	17089	688	117917554	50.1468	20.8033	120.88	Y	50.1324	20.8026	120.815	Y	239.026	Y	5.63743	2.44668	1.26343	3.62992	Y	+	49.778	20.6502	119.991	Y	50.15(20.80,120.88)	50.13(20.80,120.81)	50.13(239.03)	5.64(1.26)	3.20(1.63)	49.78(20.65)	Y	N
Psychiatric disorders	10037175	Sleep disorders and disturbances	10040991	Dyssomnias	10013980	Poor quality sleep	10062519	5	17089	33246	117884996	1.03746	0.43173	2.49306	N	1.03745	0.431836	2.49239	N	0.00676088	N	0.0530364	0.0439547	-1.13431	1.22222	N	-	1.03745	0.431723	2.49302	N	1.04(0.43,2.49)	1.04(0.43,2.49)	1.04(0.01)	0.05(-1.13)	0.05(-1.51)	1.04(0.43)	N	N
Investigations	10022891	Enzyme investigations NEC	10014938	Skeletal and cardiac muscle analyses	10040768	Troponin increased	10058267	5	17089	14598	117903644	2.36313	0.98331	5.67916	N	2.36273	0.983396	5.67674	N	3.92898	N	1.24017	0.944858	-0.233546	2.12326	N	-	2.36226	0.98295	5.67708	N	2.36(0.98,5.68)	2.36(0.98,5.68)	2.36(3.93)	1.24(-0.23)	1.07(-0.49)	2.36(0.98)	N	N
Hepatobiliary disorders	10019805	Hepatic and hepatobiliary disorders	10019654	Hepatocellular damage and hepatitis NEC	10019833	Drug-induced liver injury	10072268	5	17089	32015	117886227	1.07737	0.448334	2.58895	N	1.07734	0.448439	2.58824	N	0.0277653	N	0.107461	0.0888791	-1.08939	1.26715	N	-	1.07733	0.448319	2.58887	N	1.08(0.45,2.59)	1.08(0.45,2.59)	1.08(0.03)	0.11(-1.09)	0.10(-1.46)	1.08(0.45)	Y	Y
Injury, poisoning and procedural complications	10022117	Medication errors and other product use errors and issues	10079145	Product prescribing errors and issues	10079152	Product prescribing error	10081770	5	17089	59947	117858295	0.575236	0.239386	1.38227	N	0.57536	0.239499	1.38222	N	1.56768	N	-0.797374	-0.691583	-1.8698	0.486638	N	-	0.575396	0.239452	1.38266	N	0.58(0.24,1.38)	0.58(0.24,1.38)	0.58(1.57)	-0.80(-1.87)	-0.74(-2.30)	0.58(0.24)	N	N
Cardiac disorders	10007541	Cardiac arrhythmias	10007521	Supraventricular arrhythmias	10042600	Sinus node dysfunction	10075889	4	17090	3686	117914556	7.48738	2.80828	19.9627	Y	7.48586	2.80836	19.9541	Y	22.4541	Y	2.90281	1.70367	0.412224	2.99512	Y	+	7.47883	2.80508	19.9399	Y	7.49(2.81,19.96)	7.49(2.81,19.95)	7.49(22.45)	2.90(0.41)	2.12(0.36)	7.48(2.81)	Y	N
Investigations	10022891	Cardiac and vascular investigations (excl enzyme tests)	10007512	Cardiac imaging procedures	10007574	Angiocardiogram	10080743	4	17090	1831	117916411	15.0731	5.65042	40.2093	Y	15.0699	5.65048	40.1913	Y	52.4311	Y	3.91065	1.9815	0.68917	3.27383	Y	+	15.0392	5.63769	40.1187	Y	15.07(5.65,40.21)	15.07(5.65,40.19)	15.07(52.43)	3.91(0.69)	2.55(0.79)	15.04(5.64)	N	N
Vascular disorders	10047065	Arteriosclerosis, stenosis, vascular insufficiency and necrosis	10003216	Non-site specific necrosis and vascular insufficiency NEC	10029558	Infarction	10061216	4	17090	4118	117914124	6.70189	2.51381	17.8674	Y	6.70056	2.51389	17.8598	Y	19.381	Y	2.74309	1.64599	0.354631	2.93734	Y	+	6.69503	2.51123	17.8491	Y	6.70(2.51,17.87)	6.70(2.51,17.86)	6.70(19.38)	2.74(0.35)	2.04(0.27)	6.70(2.51)	Y	N
Respiratory, thoracic and mediastinal disorders	10038738	Upper respiratory tract disorders (excl infections)	10046304	Paranasal sinus disorders (excl infections and neoplasms)	10040743	Sinus disorder	10062244	4	17090	20840	117897402	1.32411	0.49685	3.52877	N	1.32404	0.496935	3.52776	N	0.317204	N	0.404874	0.314183	-0.976546	1.60491	N	-	1.32397	0.496798	3.5284	N	1.32(0.50,3.53)	1.32(0.50,3.53)	1.32(0.32)	0.40(-0.98)	0.35(-1.41)	1.32(0.50)	N	N
Musculoskeletal and connective tissue disorders	10028395	Musculoskeletal and connective tissue deformities (incl intervertebral disc disorders)	10028377	Spine and neck deformities	10012140	Spinal stenosis	10082214	4	17090	9577	117908665	2.8816	1.08115	7.68036	Y	2.88116	1.08124	7.67742	Y	4.91133	Y	1.52626	1.06556	-0.225349	2.35647	N	-	2.88038	1.08069	7.67709	N	2.88(1.08,7.68)	2.88(1.08,7.68)	2.88(4.91)	1.53(-0.23)	1.25(-0.51)	2.88(1.08)	N	N
Injury, poisoning and procedural complications	10022117	Bone and joint injuries	10005942	Limb fractures and dislocations	10075886	Lower limb fracture	10061599	4	17090	17185	117901057	1.60578	0.602529	4.27951	N	1.60564	0.602614	4.27815	N	0.913695	N	0.68302	0.517986	-0.772776	1.80875	N	-	1.6055	0.602423	4.27876	N	1.61(0.60,4.28)	1.61(0.60,4.28)	1.61(0.91)	0.68(-0.77)	0.59(-1.18)	1.61(0.60)	N	N
Vascular disorders	10047065	Vascular disorders NEC	10047066	Non-site specific vascular disorders NEC	10047067	Angiopathy	10059245	4	17090	9196	117909046	3.001	1.12594	7.99866	Y	3.00053	1.12602	7.99557	Y	5.33332	Y	1.5848	1.09931	-0.19162	2.39023	N	-	2.99966	1.12544	7.99509	N	3.00(1.13,8.00)	3.00(1.13,8.00)	3.00(5.33)	1.58(-0.19)	1.30(-0.47)	3.00(1.13)	N	N
Injury, poisoning and procedural complications	10022117	Injuries NEC	10022114	Site specific injuries NEC	10040759	Limb injury	10061225	4	17090	28404	117889838	0.971437	0.364524	2.58883	N	0.971444	0.36461	2.58825	N	0.00335799	N	-0.0417912	-0.033638	-1.32433	1.25705	N	-	0.971448	0.364528	2.58886	N	0.97(0.36,2.59)	0.97(0.36,2.59)	0.97(0.00)	-0.04(-1.32)	-0.04(-1.80)	0.97(0.36)	N	N
Blood and lymphatic system disorders	10005329	Platelet disorders	10035534	Thrombocytopenias	10043555	Immune thrombocytopenia	10083842	4	17090	16639	117901603	1.65848	0.622302	4.41998	N	1.65833	0.622386	4.41855	N	1.04527	N	0.729591	0.551063	-0.739705	1.84183	N	-	1.65817	0.622184	4.41914	N	1.66(0.62,4.42)	1.66(0.62,4.42)	1.66(1.05)	0.73(-0.74)	0.63(-1.14)	1.66(0.62)	Y	Y
Investigations	10022891	Physical examination and organ system status topics	10071940	Physical examination procedures and organ system status	10071941	Product residue present	10081359	4	17090	14725	117903517	1.87409	0.703191	4.99466	N	1.87388	0.703275	4.99297	N	1.62989	N	0.905847	0.673395	-0.617398	1.96419	N	-	1.87364	0.703025	4.99348	N	1.87(0.70,4.99)	1.87(0.70,4.99)	1.87(1.63)	0.91(-0.62)	0.77(-0.99)	1.87(0.70)	N	N
Psychiatric disorders	10037175	Somatic symptom and related disorders	10077546	Somatic symptom disorders	10077547	Somatic symptom disorder	10078076	4	17090	2720	117915522	10.1466	3.80495	27.0577	Y	10.1444	3.80502	27.0458	Y	32.9244	Y	3.34071	1.84167	0.549911	3.13343	Y	+	10.131	3.79911	27.0162	Y	10.15(3.80,27.06)	10.14(3.81,27.05)	10.14(32.92)	3.34(0.55)	2.33(0.57)	10.13(3.80)	N	N
Musculoskeletal and connective tissue disorders	10028395	Bone disorders (excl congenital and fractures)	10005959	Bone related signs and symptoms	10006006	Spinal pain	10072005	4	17090	18241	117900001	1.51281	0.567647	4.0317	N	1.51269	0.567732	4.03046	N	0.695001	N	0.597005	0.456089	-0.834663	1.74684	N	-	1.51257	0.567559	4.03108	N	1.51(0.57,4.03)	1.51(0.57,4.03)	1.51(0.70)	0.60(-0.83)	0.52(-1.25)	1.51(0.57)	N	N
Investigations	10022891	Cardiac and vascular investigations (excl enzyme tests)	10007512	Vascular imaging procedures NEC	10047078	Angiogram	10061637	4	17090	7022	117911220	3.93018	1.47446	10.4759	Y	3.92949	1.47454	10.4717	Y	8.73146	Y	1.97373	1.30859	0.0175542	2.59962	Y	+	3.92782	1.47358	10.4696	N	3.93(1.47,10.48)	3.93(1.47,10.47)	3.93(8.73)	1.97(0.02)	1.57(-0.20)	3.93(1.47)	N	N
Injury, poisoning and procedural complications	10022117	Bone and joint injuries	10005942	Bone and joint injuries NEC	10074485	Joint injury	10060820	4	17090	20607	117897635	1.33909	0.502468	3.56868	N	1.33901	0.502554	3.56765	N	0.343308	N	0.421092	0.326351	-0.96438	1.61708	N	-	1.33894	0.502414	3.5683	N	1.34(0.50,3.57)	1.34(0.50,3.57)	1.34(0.34)	0.42(-0.96)	0.37(-1.40)	1.34(0.50)	N	N
Eye disorders	10015919	Ocular haemorrhages and vascular disorders NEC	10047061	Ocular bleeding and vascular disorders NEC	10030031	Eye haemorrhage	10015926	4	17090	18005	117900237	1.53264	0.575087	4.08456	N	1.53251	0.575172	4.08329	N	0.740093	N	0.615788	0.469693	-0.82106	1.76045	N	-	1.53239	0.574996	4.08391	N	1.53(0.58,4.08)	1.53(0.58,4.08)	1.53(0.74)	0.62(-0.82)	0.53(-1.23)	1.53(0.57)	N	N
Respiratory, thoracic and mediastinal disorders	10038738	Upper respiratory tract disorders (excl infections)	10046304	Laryngeal spasm, oedema and obstruction	10023855	Laryngospasm	10023891	4	17090	10966	117907276	2.51658	0.944222	6.70728	N	2.51622	0.944306	6.70479	N	3.65358	N	1.33094	0.948825	-0.342044	2.23969	N	-	2.51567	0.943882	6.70486	N	2.52(0.94,6.71)	2.52(0.94,6.70)	2.52(3.65)	1.33(-0.34)	1.11(-0.66)	2.52(0.94)	N	N
Nervous system disorders	10029205	Neurological disorders NEC	10029305	Sensory abnormalities NEC	10040021	Ageusia	10001480	4	17090	55182	117863060	0.499917	0.187596	1.33221	N	0.500034	0.187683	1.33221	N	2.00038	N	-0.999796	-0.847914	-2.13855	0.442719	N	-	0.500071	0.187654	1.33262	N	0.50(0.19,1.33)	0.50(0.19,1.33)	0.50(2.00)	-1.00(-2.14)	-0.92(-2.68)	0.50(0.19)	N	N
Gastrointestinal disorders	10017947	Gastrointestinal vascular conditions	10018031	Haemorrhoids and gastrointestinal varices (excl oesophageal)	10018029	Haemorrhoids	10019022	4	17090	25031	117893211	1.10237	0.413653	2.93779	N	1.10235	0.413739	2.93705	N	0.0380128	N	0.14056	0.111219	-1.17948	1.40192	N	-	1.10233	0.413638	2.93768	N	1.10(0.41,2.94)	1.10(0.41,2.94)	1.10(0.04)	0.14(-1.18)	0.12(-1.64)	1.10(0.41)	N	N
Hepatobiliary disorders	10019805	Hepatic and hepatobiliary disorders	10019654	Hepatocellular damage and hepatitis NEC	10019833	Hepatic necrosis	10019692	4	17090	5820	117912422	4.74192	1.77889	12.6404	Y	4.74105	1.77897	12.6351	Y	11.8004	Y	2.24442	1.43882	0.14769	2.72995	Y	+	4.73848	1.7776	12.6312	N	4.74(1.78,12.64)	4.74(1.78,12.64)	4.74(11.80)	2.24(0.15)	1.74(-0.02)	4.74(1.78)	Y	Y
Musculoskeletal and connective tissue disorders	10028395	Bone disorders (excl congenital and fractures)	10005959	Bone related signs and symptoms	10006006	Pain in jaw	10033433	4	17090	42233	117876009	0.653268	0.245139	1.74088	N	0.653349	0.245226	1.7407	N	0.735891	N	-0.614001	-0.510455	-1.80111	0.780196	N	-	0.653382	0.245182	1.74119	N	0.65(0.25,1.74)	0.65(0.25,1.74)	0.65(0.74)	-0.61(-1.80)	-0.56(-2.32)	0.65(0.25)	N	N
Musculoskeletal and connective tissue disorders	10028395	Musculoskeletal and connective tissue disorders NEC	10028393	Musculoskeletal and connective tissue pain and discomfort	10068757	Musculoskeletal pain	10028391	4	17090	73550	117844692	0.375012	0.140726	0.999345	N	0.375158	0.140813	0.999505	N	4.16517	N	-1.4143	-1.22181	-2.51243	0.068807	N	-	0.375192	0.140794	0.999825	N	0.38(0.14,1.00)	0.38(0.14,1.00)	0.38(4.17)	-1.41(-2.51)	-1.31(-3.08)	0.38(0.14)	N	N
Skin and subcutaneous tissue disorders	10040785	Skin appendage conditions	10040798	Acnes	10000497	Acne	10000496	4	17090	107384	117810858	0.256781	0.0963601	0.684274	N	0.256955	0.0964475	0.68458	N	8.60224	N	-1.96025	-1.72825	-3.01885	-0.437646	N	-	0.256983	0.0964358	0.684811	N	0.26(0.10,0.68)	0.26(0.10,0.68)	0.26(8.60)	-1.96(-3.02)	-1.84(-3.60)	0.26(0.10)	N	N
Investigations	10022891	Haematology investigations (incl blood groups)	10018851	Platelet analyses	10035523	Platelet count increased	10051608	4	17090	17391	117900851	1.58676	0.595392	4.2288	N	1.58662	0.595477	4.22747	N	0.867489	N	0.665833	0.505701	-0.785059	1.79646	N	-	1.58648	0.59529	4.22808	N	1.59(0.60,4.23)	1.59(0.60,4.23)	1.59(0.87)	0.67(-0.79)	0.57(-1.19)	1.59(0.60)	N	N
Injury, poisoning and procedural complications	10022117	Procedural related injuries and complications NEC	10069888	Non-site specific procedural complications	10029559	Post procedural haemorrhage	10051077	4	17090	15567	117902675	1.77271	0.665156	4.72443	N	1.77252	0.665241	4.72287	N	1.3466	N	0.825644	0.618297	-0.672484	1.90908	N	-	1.77233	0.665014	4.72342	N	1.77(0.67,4.72)	1.77(0.67,4.72)	1.77(1.35)	0.83(-0.67)	0.71(-1.06)	1.77(0.67)	N	N
Nervous system disorders	10029205	Central nervous system vascular disorders	10007963	Central nervous system haemorrhages and cerebrovascular accidents	10007948	Lacunar infarction	10051078	4	17090	2740	117915502	10.0725	3.77719	26.8601	Y	10.0704	3.77726	26.8483	Y	32.6319	Y	3.33015	1.83867	0.546924	3.13042	Y	+	10.0572	3.77144	26.8192	Y	10.07(3.78,26.86)	10.07(3.78,26.85)	10.07(32.63)	3.33(0.55)	2.33(0.56)	10.06(3.77)	Y	N
Surgical and medical procedures	10042613	Obstetric and gynaecological therapeutic procedures	10029903	Induced abortions	10021717	Abortion induced	10000220	4	17090	8997	117909245	3.06738	1.15084	8.17563	Y	3.0669	1.15092	8.17246	Y	5.5698	Y	1.61635	1.11725	-0.173684	2.40818	N	-	3.06598	1.15031	8.17189	N	3.07(1.15,8.18)	3.07(1.15,8.17)	3.07(5.57)	1.62(-0.17)	1.32(-0.45)	3.07(1.15)	N	N
Investigations	10022891	Renal and urinary tract investigations and urinalyses	10038362	Renal function analyses	10038454	Creatinine renal clearance increased	10011364	4	17090	956	117917286	28.8694	10.8116	77.0877	Y	28.8629	10.8116	77.0527	Y	107.143	Y	4.84533	2.13378	0.839855	3.42771	Y	+	28.7468	10.7657	76.7603	Y	28.87(10.81,77.09)	28.86(10.81,77.05)	28.86(107.14)	4.85(0.84)	2.82(1.05)	28.75(10.77)	N	N
Gastrointestinal disorders	10017947	Diverticular disorders	10013535	Diverticula	10013530	Diverticulum intestinal	10013559	4	17090	5132	117913110	5.37766	2.01729	14.3357	Y	5.37664	2.01737	14.3296	Y	14.24	Y	2.42579	1.51902	0.227813	2.81022	Y	+	5.37323	2.01563	14.3238	Y	5.38(2.02,14.34)	5.38(2.02,14.33)	5.38(14.24)	2.43(0.23)	1.85(0.09)	5.37(2.02)	N	N
Investigations	10022891	Endocrine investigations (incl sex hormones)	10014706	Adrenal cortex tests	10001339	Blood aldosterone increased	10005296	4	17090	272	117917970	101.468	37.8053	272.336	Y	101.444	37.8052	272.211	Y	392.053	Y	6.64369	2.26513	0.962967	3.5673	Y	+	99.9888	37.2542	268.366	Y	101.47(37.81,272.34)	101.44(37.81,272.21)	101.44(392.05)	6.64(0.96)	3.06(1.29)	99.99(37.25)	N	N
Metabolism and nutrition disorders	10027433	Electrolyte and fluid balance conditions	10014412	Total fluid volume increased	10044085	Hypervolaemia	10020919	4	17090	19989	117898253	1.38049	0.518004	3.67905	N	1.3804	0.51809	3.67797	N	0.419306	N	0.465011	0.359129	-0.931607	1.64986	N	-	1.38033	0.517942	3.67861	N	1.38(0.52,3.68)	1.38(0.52,3.68)	1.38(0.42)	0.47(-0.93)	0.41(-1.36)	1.38(0.52)	N	N
Nervous system disorders	10029205	Sleep disturbances (incl subtypes)	10040998	Narcolepsy and hypersomnia	10028714	Hypersomnia	10020765	4	17090	46411	117871831	0.594439	0.223064	1.5841	N	0.594534	0.223151	1.58399	N	1.10644	N	-0.750085	-0.628187	-1.91883	0.662457	N	-	0.594568	0.223113	1.58445	N	0.59(0.22,1.58)	0.59(0.22,1.58)	0.59(1.11)	-0.75(-1.92)	-0.68(-2.45)	0.59(0.22)	N	N
General disorders and administration site conditions	10018065	General system disorders NEC	10018073	Hernias NEC	10019910	Hernia	10019909	4	17090	17205	117901037	1.60391	0.601829	4.27453	N	1.60377	0.601914	4.27318	N	0.909129	N	0.681343	0.516789	-0.773973	1.80755	N	-	1.60363	0.601723	4.27378	N	1.60(0.60,4.27)	1.60(0.60,4.27)	1.60(0.91)	0.68(-0.77)	0.59(-1.18)	1.60(0.60)	N	N
Hepatobiliary disorders	10019805	Hepatic and hepatobiliary disorders	10019654	Hepatocellular damage and hepatitis NEC	10019833	Hepatitis toxic	10019795	4	17090	5090	117913152	5.42204	2.03393	14.454	Y	5.421	2.03401	14.4479	Y	14.4112	Y	2.43764	1.52406	0.232851	2.81527	Y	+	5.41753	2.03224	14.442	Y	5.42(2.03,14.45)	5.42(2.03,14.45)	5.42(14.41)	2.44(0.23)	1.86(0.10)	5.42(2.03)	Y	N
Investigations	10022891	Cardiac and vascular investigations (excl enzyme tests)	10007512	Heart rate and pulse investigations	10053103	Heart rate abnormal	10019300	4	17090	7702	117910540	3.58317	1.34431	9.55072	Y	3.58256	1.34439	9.54692	Y	7.44339	Y	1.84045	1.23981	-0.0511864	2.5308	N	-	3.58122	1.34358	9.54553	N	3.58(1.34,9.55)	3.58(1.34,9.55)	3.58(7.44)	1.84(-0.05)	1.48(-0.29)	3.58(1.34)	N	N
Skin and subcutaneous tissue disorders	10040785	Skin and subcutaneous tissue disorders NEC	10040790	Skin and subcutaneous tissue ulcerations	10040796	Skin ulcer	10040943	4	17090	35229	117883013	0.783193	0.293891	2.08714	N	0.783244	0.293977	2.0868	N	0.239986	N	-0.352421	-0.288595	-1.57926	1.00207	N	-	0.783268	0.293919	2.08734	N	0.78(0.29,2.09)	0.78(0.29,2.09)	0.78(0.24)	-0.35(-1.58)	-0.32(-2.08)	0.78(0.29)	N	N
Investigations	10022891	Haematology investigations (incl blood groups)	10018851	Coagulation and bleeding analyses	10009728	Prothrombin time prolonged	10037063	4	17090	14502	117903740	1.90291	0.714004	5.07148	N	1.9027	0.714088	5.06975	N	1.7128	N	0.927856	0.688347	-0.60245	1.97914	N	-	1.90245	0.713831	5.07025	N	1.90(0.71,5.07)	1.90(0.71,5.07)	1.90(1.71)	0.93(-0.60)	0.79(-0.98)	1.90(0.71)	N	N
General disorders and administration site conditions	10018065	General system disorders NEC	10018073	Feelings and sensations NEC	10068759	Feeling jittery	10016338	4	17090	25386	117892856	1.08695	0.407868	2.8967	N	1.08693	0.407954	2.89598	N	0.0278136	N	0.120246	0.0952703	-1.19543	1.38597	N	-	1.08692	0.407855	2.89661	N	1.09(0.41,2.90)	1.09(0.41,2.90)	1.09(0.03)	0.12(-1.20)	0.11(-1.66)	1.09(0.41)	N	N
Cardiac disorders	10007541	Cardiac arrhythmias	10007521	Cardiac conduction disorders	10000032	Bundle branch block left	10006580	4	17090	4946	117913296	5.5799	2.09313	14.875	Y	5.57883	2.09321	14.8687	Y	15.0208	Y	2.47901	1.54148	0.250259	2.83271	Y	+	5.57513	2.09134	14.8623	Y	5.58(2.09,14.88)	5.58(2.09,14.87)	5.58(15.02)	2.48(0.25)	1.89(0.12)	5.58(2.09)	N	N
Respiratory, thoracic and mediastinal disorders	10038738	Lower respiratory tract disorders (excl obstruction and infection)	10024967	Parenchymal lung disorders NEC	10033979	Emphysema	10014561	4	17090	10722	117907520	2.57385	0.965708	6.85996	N	2.57348	0.965791	6.8574	N	3.84716	N	1.36339	0.968659	-0.322216	2.25953	N	-	2.5729	0.96535	6.85741	N	2.57(0.97,6.86)	2.57(0.97,6.86)	2.57(3.85)	1.36(-0.32)	1.13(-0.63)	2.57(0.97)	N	N
Renal and urinary disorders	10038359	Urinary tract signs and symptoms	10046590	Bladder and urethral symptoms	10004995	Urinary incontinence	10046543	4	17090	50849	117867393	0.542537	0.203589	1.44579	N	0.542644	0.203676	1.44574	N	1.54244	N	-0.881827	-0.743542	-2.03418	0.547096	N	-	0.54268	0.203643	1.44617	N	0.54(0.20,1.45)	0.54(0.20,1.45)	0.54(1.54)	-0.88(-2.03)	-0.81(-2.57)	0.54(0.20)	N	N
Infections and infestations	10021881	Viral infectious disorders	10047438	Influenza viral infections	10022005	Influenza	10022000	4	17090	169135	117749107	0.162945	0.0611475	0.434216	N	0.163141	0.061235	0.434638	N	17.1954	N	-2.61563	-2.35147	-3.64207	-1.06088	N	-	0.163161	0.0612284	0.43479	N	0.16(0.06,0.43)	0.16(0.06,0.43)	0.16(17.20)	-2.62(-3.64)	-2.47(-4.24)	0.16(0.06)	N	N
Gastrointestinal disorders	10017947	Gastrointestinal inflammatory conditions	10017969	Colitis (excl infective)	10009888	Colitis ischaemic	10009895	4	17090	7130	117911112	3.87064	1.45213	10.3172	Y	3.86997	1.45221	10.313	Y	8.50923	Y	1.95172	1.29744	0.00641565	2.58847	Y	+	3.86836	1.45127	10.3111	N	3.87(1.45,10.32)	3.87(1.45,10.31)	3.87(8.51)	1.95(0.01)	1.55(-0.21)	3.87(1.45)	Y	N
Respiratory, thoracic and mediastinal disorders	10038738	Lower respiratory tract disorders (excl obstruction and infection)	10024967	Pulmonary oedemas	10037424	Acute pulmonary oedema	10001029	4	17090	5424	117912818	5.08814	1.90873	13.5636	Y	5.08719	1.90881	13.5579	Y	13.126	Y	2.34601	1.48443	0.193264	2.7756	Y	+	5.08417	1.90724	13.553	N	5.09(1.91,13.56)	5.09(1.91,13.56)	5.09(13.13)	2.35(0.19)	1.81(0.04)	5.08(1.91)	Y	N
Infections and infestations	10021881	Bacterial infectious disorders	10004018	Streptococcal infections	10042180	Erysipelas	10015145	4	17090	7863	117910379	3.50979	1.31679	9.3551	Y	3.50921	1.31687	9.35139	Y	7.17352	Y	1.81062	1.22399	-0.0669937	2.51497	N	-	3.50793	1.31609	9.35013	N	3.51(1.32,9.36)	3.51(1.32,9.35)	3.51(7.17)	1.81(-0.07)	1.46(-0.31)	3.51(1.32)	Y	N
Nervous system disorders	10029205	Neurological disorders NEC	10029305	Sensory abnormalities NEC	10040021	Sensory loss	10040030	4	17090	13076	117905166	2.11045	0.791867	5.6247	N	2.11019	0.791951	5.62272	N	2.33588	N	1.07714	0.787806	-0.503015	2.07863	N	-	2.10985	0.791642	5.6231	N	2.11(0.79,5.62)	2.11(0.79,5.62)	2.11(2.34)	1.08(-0.50)	0.91(-0.86)	2.11(0.79)	N	N
Gastrointestinal disorders	10017947	Tongue conditions	10043946	Tongue signs and symptoms	10043985	Glossodynia	10018388	4	17090	21320	117896922	1.29429	0.485663	3.4493	N	1.29423	0.485748	3.44833	N	0.267552	N	0.372028	0.289436	-1.00129	1.58016	N	-	1.29417	0.485616	3.44897	N	1.29(0.49,3.45)	1.29(0.49,3.45)	1.29(0.27)	0.37(-1.00)	0.33(-1.44)	1.29(0.49)	N	N
Nervous system disorders	10029205	Central nervous system vascular disorders	10007963	Central nervous system vascular disorders NEC	10007962	Cerebrovascular disorder	10008196	4	17090	18893	117899349	1.46059	0.548056	3.89253	N	1.46048	0.548141	3.89135	N	0.580721	N	0.546349	0.419156	-0.871588	1.7099	N	-	1.46039	0.547979	3.89198	N	1.46(0.55,3.89)	1.46(0.55,3.89)	1.46(0.58)	0.55(-0.87)	0.47(-1.29)	1.46(0.55)	N	N
Hepatobiliary disorders	10019805	Hepatic and hepatobiliary disorders	10019654	Hepatic enzymes and function abnormalities	10019661	Hepatic function abnormal	10019670	4	17090	161621	117756621	0.170532	0.0639944	0.454432	N	0.170726	0.0640819	0.454845	N	16.134	N	-2.55007	-2.28854	-3.57913	-0.997945	N	-	0.170746	0.0640749	0.455004	N	0.17(0.06,0.45)	0.17(0.06,0.45)	0.17(16.13)	-2.55(-3.58)	-2.41(-4.18)	0.17(0.06)	N	N
Endocrine disorders	10014698	Parathyroid gland disorders	10033949	Hyperparathyroid disorders	10020704	Hyperparathyroidism	10020705	4	17090	2488	117915754	11.0928	4.15948	29.5828	Y	11.0904	4.15955	29.5698	Y	36.6641	Y	3.46913	1.87687	0.585006	3.16874	Y	+	11.0742	4.15252	29.5333	Y	11.09(4.16,29.58)	11.09(4.16,29.57)	11.09(36.66)	3.47(0.59)	2.39(0.62)	11.07(4.15)	N	N
Skin and subcutaneous tissue disorders	10040785	Skin appendage conditions	10040798	Apocrine and eccrine gland disorders	10002982	Cold sweat	10009866	4	17090	61937	117856305	0.44537	0.167128	1.18684	N	0.445499	0.167215	1.18692	N	2.76196	N	-1.16639	-0.996915	-2.28754	0.293712	N	-	0.445535	0.16719	1.18728	N	0.45(0.17,1.19)	0.45(0.17,1.19)	0.45(2.76)	-1.17(-2.29)	-1.07(-2.84)	0.45(0.17)	N	N
Injury, poisoning and procedural complications	10022117	Bone and joint injuries	10005942	Limb fractures and dislocations	10075886	Foot fracture	10016970	4	17090	19180	117899062	1.43873	0.539855	3.83427	N	1.43863	0.53994	3.83312	N	0.534916	N	0.524602	0.403195	-0.887548	1.69394	N	-	1.43854	0.539782	3.83375	N	1.44(0.54,3.83)	1.44(0.54,3.83)	1.44(0.53)	0.52(-0.89)	0.46(-1.31)	1.44(0.54)	N	N
Musculoskeletal and connective tissue disorders	10028395	Musculoskeletal and connective tissue disorders NEC	10028393	Musculoskeletal and connective tissue conditions NEC	10080711	Musculoskeletal disorder	10048592	4	17090	21564	117896678	1.27965	0.480167	3.41026	N	1.27958	0.480253	3.40931	N	0.244347	N	0.355614	0.277018	-1.01371	1.56774	N	-	1.27953	0.480123	3.40995	N	1.28(0.48,3.41)	1.28(0.48,3.41)	1.28(0.24)	0.36(-1.01)	0.31(-1.45)	1.28(0.48)	N	N
Gastrointestinal disorders	10017947	Tongue conditions	10043946	Tongue disorders	10043954	Tongue haemorrhage	10049870	4	17090	1502	117916740	18.3748	6.8865	49.0284	Y	18.3708	6.88656	49.0064	Y	65.5271	Y	4.19571	2.03689	0.744176	3.3296	Y	+	18.3246	6.86769	48.8945	Y	18.37(6.89,49.03)	18.37(6.89,49.01)	18.37(65.53)	4.20(0.74)	2.65(0.88)	18.32(6.87)	N	N
Eye disorders	10015919	Ocular structural change, deposit and degeneration NEC	10042261	Retinal structural change, deposit and degeneration	10038896	Macular degeneration	10025409	4	17090	11238	117907004	2.45566	0.921371	6.54489	N	2.45532	0.921454	6.54249	N	3.4495	N	1.29561	0.927031	-0.363831	2.21789	N	-	2.4548	0.921049	6.54261	N	2.46(0.92,6.54)	2.46(0.92,6.54)	2.46(3.45)	1.30(-0.36)	1.08(-0.69)	2.45(0.92)	Y	N
Respiratory, thoracic and mediastinal disorders	10038738	Respiratory disorders NEC	10038716	Conditions associated with abnormal gas exchange	10010268	Asphyxia	10003497	4	17090	8671	117909571	3.18272	1.1941	8.4831	Y	3.1822	1.19418	8.47979	Y	5.98349	Y	1.66957	1.14713	-0.143812	2.43808	N	-	3.1812	1.19353	8.47905	N	3.18(1.19,8.48)	3.18(1.19,8.48)	3.18(5.98)	1.67(-0.14)	1.36(-0.41)	3.18(1.19)	Y	N
Metabolism and nutrition disorders	10027433	Acid-base disorders	10000485	Mixed acid-base disorders	10027739	Acidosis	10000486	4	17090	12523	117905719	2.20366	0.826833	5.87315	N	2.20338	0.826917	5.87105	N	2.62834	N	1.13947	0.8283	-0.462532	2.11913	N	-	2.20299	0.826584	5.87137	N	2.20(0.83,5.87)	2.20(0.83,5.87)	2.20(2.63)	1.14(-0.46)	0.96(-0.81)	2.20(0.83)	N	N
Cardiac disorders	10007541	Cardiac arrhythmias	10007521	Rate and rhythm disorders NEC	10037908	Cardiac flutter	10052840	4	17090	87729	117830513	0.314364	0.117968	0.837723	N	0.314524	0.118055	0.837959	N	5.97989	N	-1.66861	-1.45599	-2.7466	-0.16538	N	-	0.314555	0.11804	0.838234	N	0.31(0.12,0.84)	0.31(0.12,0.84)	0.31(5.98)	-1.67(-2.75)	-1.55(-3.32)	0.31(0.12)	Y	N
Renal and urinary disorders	10038359	Renal disorders (excl nephropathies)	10038430	Renal structural abnormalities and trauma	10038529	Renal atrophy	10038381	4	17090	1641	117916601	16.8184	6.30387	44.8705	Y	16.8147	6.30393	44.8504	Y	59.3528	Y	4.06835	2.01323	0.720695	3.30576	Y	+	16.7762	6.28807	44.758	Y	16.82(6.30,44.87)	16.81(6.30,44.85)	16.81(59.35)	4.07(0.72)	2.61(0.84)	16.78(6.29)	Y	N
Renal and urinary disorders	10038359	Renal disorders (excl nephropathies)	10038430	Renal failure and impairment	10038443	Anuria	10002847	4	17090	10462	117907780	2.63782	0.989705	7.03049	N	2.63744	0.989789	7.02785	N	4.06519	Y	1.3988	0.990099	-0.300783	2.28098	N	-	2.63681	0.989327	7.0278	N	2.64(0.99,7.03)	2.64(0.99,7.03)	2.64(4.07)	1.40(-0.30)	1.16(-0.61)	2.64(0.99)	Y	N
Cardiac disorders	10007541	Cardiac arrhythmias	10007521	Ventricular arrhythmias and cardiac arrest	10047283	Ventricular fibrillation	10047290	4	17090	16902	117901340	1.63267	0.612618	4.35118	N	1.63252	0.612703	4.34979	N	0.980195	N	0.706971	0.535035	-0.75573	1.8258	N	-	1.63237	0.612506	4.35039	N	1.63(0.61,4.35)	1.63(0.61,4.35)	1.63(0.98)	0.71(-0.76)	0.61(-1.16)	1.63(0.61)	Y	Y
Congenital, familial and genetic disorders	10010331	Cardiac and vascular disorders congenital	10007510	Great vessel disorders congenital	10018717	Truncus arteriosus persistent	10044703	4	17090	151	117918091	182.777	67.7116	493.378	Y	182.734	67.7112	493.151	Y	704.303	Y	7.47609	2.28967	0.978581	3.60076	Y	+	178.044	65.9584	480.603	Y	182.78(67.71,493.38)	182.73(67.71,493.15)	182.73(704.30)	7.48(0.98)	3.11(1.34)	178.04(65.96)	Y	N
Gastrointestinal disorders	10017947	Gastrointestinal motility and defaecation conditions	10017977	Gastrointestinal spastic and hypermotility disorders	10018006	Irritable bowel syndrome	10023003	4	17090	19790	117898452	1.39438	0.523213	3.71605	N	1.39428	0.523299	3.71495	N	0.445978	N	0.479443	0.369844	-0.920893	1.66058	N	-	1.39421	0.523149	3.71559	N	1.39(0.52,3.72)	1.39(0.52,3.71)	1.39(0.45)	0.48(-0.92)	0.42(-1.35)	1.39(0.52)	N	N
Vascular disorders	10047065	Vascular disorders NEC	10047066	Peripheral vascular disorders NEC	10034638	Cyanosis	10011703	4	17090	80936	117837306	0.340768	0.127876	0.908088	N	0.340922	0.127964	0.908291	N	5.09981	N	-1.55235	-1.34853	-2.63914	-0.0579112	N	-	0.340955	0.127946	0.908586	N	0.34(0.13,0.91)	0.34(0.13,0.91)	0.34(5.10)	-1.55(-2.64)	-1.44(-3.21)	0.34(0.13)	N	N
Skin and subcutaneous tissue disorders	10040785	Epidermal and dermal conditions	10014982	Bullous conditions	10006555	Dermatitis bullous	10012441	4	17090	41357	117876885	0.66711	0.250333	1.77777	N	0.667188	0.25042	1.77757	N	0.664232	N	-0.583765	-0.484503	-1.77515	0.80615	N	-	0.66722	0.250375	1.77807	N	0.67(0.25,1.78)	0.67(0.25,1.78)	0.67(0.66)	-0.58(-1.78)	-0.53(-2.29)	0.67(0.25)	Y	N
Respiratory, thoracic and mediastinal disorders	10038738	Lower respiratory tract disorders (excl obstruction and infection)	10024967	Parenchymal lung disorders NEC	10033979	Interstitial lung disease	10022611	4	17090	77354	117840888	0.356559	0.133802	0.950168	N	0.356709	0.133889	0.950352	N	4.64325	N	-1.48704	-1.28846	-2.57908	0.00215514	N	-	0.356743	0.133871	0.950658	N	0.36(0.13,0.95)	0.36(0.13,0.95)	0.36(4.64)	-1.49(-2.58)	-1.38(-3.15)	0.36(0.13)	Y	N
Injury, poisoning and procedural complications	10022117	Overdoses and underdoses NEC	10079159	Overdoses NEC	10076292	Intentional overdose	10022523	4	17090	85744	117832498	0.321647	0.120701	0.857132	N	0.321806	0.120788	0.857358	N	5.72098	N	-1.6356	-1.42541	-2.71602	-0.134795	N	-	0.321837	0.120772	0.857639	N	0.32(0.12,0.86)	0.32(0.12,0.86)	0.32(5.72)	-1.64(-2.72)	-1.52(-3.29)	0.32(0.12)	N	N
Nervous system disorders	10029205	Neurological disorders NEC	10029305	Coordination and balance disturbances	10072984	Ataxia	10003591	4	17090	33702	117884540	0.818689	0.30721	2.18174	N	0.818732	0.307296	2.18135	N	0.160559	N	-0.288499	-0.235337	-1.52601	1.05533	N	-	0.818753	0.307234	2.18191	N	0.82(0.31,2.18)	0.82(0.31,2.18)	0.82(0.16)	-0.29(-1.53)	-0.26(-2.02)	0.82(0.31)	N	N
Renal and urinary disorders	10038359	Renal disorders (excl nephropathies)	10038430	Renal failure and impairment	10038443	Oliguria	10030302	4	17090	11991	117906251	2.30144	0.863515	6.13379	N	2.30113	0.863599	6.13157	N	2.94213	N	1.20207	0.868359	-0.422484	2.1592	N	-	2.3007	0.863238	6.13182	N	2.30(0.86,6.13)	2.30(0.86,6.13)	2.30(2.94)	1.20(-0.42)	1.01(-0.76)	2.30(0.86)	N	N
Gastrointestinal disorders	10017947	Oral soft tissue conditions	10031013	Oral soft tissue signs and symptoms	10031021	Oral pain	10031009	4	17090	32256	117885986	0.855401	0.320985	2.27958	N	0.855435	0.321071	2.27914	N	0.0977389	N	-0.22524	-0.183024	-1.4737	1.10765	N	-	0.855452	0.321004	2.27972	N	0.86(0.32,2.28)	0.86(0.32,2.28)	0.86(0.10)	-0.23(-1.47)	-0.20(-1.97)	0.86(0.32)	N	N
Cardiac disorders	10007541	Pericardial disorders	10034468	Pericardial disorders NEC	10034469	Pericardial effusion	10034474	4	17090	29597	117888645	0.932271	0.349828	2.48444	N	0.932287	0.349915	2.48392	N	0.0196746	N	-0.10114	-0.0815791	-1.37226	1.2091	N	-	0.932296	0.349838	2.48451	N	0.93(0.35,2.48)	0.93(0.35,2.48)	0.93(0.02)	-0.10(-1.37)	-0.09(-1.86)	0.93(0.35)	Y	N
Eye disorders	10015919	Vision disorders	10047518	Visual impairment and blindness (excl colour blindness)	10080708	Visual acuity reduced	10047531	4	17090	35684	117882558	0.773204	0.290143	2.06052	N	0.773257	0.290229	2.06019	N	0.266004	N	-0.370933	-0.304091	-1.59476	0.986574	N	-	0.773282	0.290172	2.06073	N	0.77(0.29,2.06)	0.77(0.29,2.06)	0.77(0.27)	-0.37(-1.59)	-0.33(-2.10)	0.77(0.29)	N	N
Nervous system disorders	10029205	Central nervous system vascular disorders	10007963	Central nervous system haemorrhages and cerebrovascular accidents	10007948	Cerebral ischaemia	10008120	4	17090	7217	117911025	3.82398	1.43463	10.1928	Y	3.82332	1.43471	10.1887	Y	8.33538	Y	1.93424	1.28853	-0.00249501	2.57955	N	-	3.82176	1.43379	10.1868	N	3.82(1.43,10.19)	3.82(1.43,10.19)	3.82(8.34)	1.93(0.00)	1.54(-0.22)	3.82(1.43)	Y	N
Gastrointestinal disorders	10017947	Tongue conditions	10043946	Tongue signs and symptoms	10043985	Tongue discolouration	10043949	4	17090	10359	117907883	2.66405	0.999545	7.10041	N	2.66366	0.999628	7.09775	N	4.15511	Y	1.41306	0.998682	-0.292204	2.28957	N	-	2.66302	0.999158	7.09766	N	2.66(1.00,7.10)	2.66(1.00,7.10)	2.66(4.16)	1.41(-0.29)	1.17(-0.60)	2.66(1.00)	N	N
Musculoskeletal and connective tissue disorders	10028395	Connective tissue disorders (excl congenital)	10010761	Lupus erythematosus (incl subtypes)	10025135	Systemic lupus erythematosus	10042945	4	17090	29646	117888596	0.93073	0.34925	2.48034	N	0.930746	0.349336	2.47981	N	0.0206143	N	-0.103526	-0.0835146	-1.3742	1.20717	N	-	0.930755	0.34926	2.48041	N	0.93(0.35,2.48)	0.93(0.35,2.48)	0.93(0.02)	-0.10(-1.37)	-0.09(-1.86)	0.93(0.35)	Y	N
Infections and infestations	10021881	Infections - pathogen unspecified	10021879	Upper respiratory tract infections	10046309	Pharyngitis	10034835	4	17090	39960	117878282	0.69044	0.259088	1.83995	N	0.690513	0.259174	1.83972	N	0.55498	N	-0.534195	-0.442125	-1.73278	0.84853	N	-	0.690544	0.259126	1.84023	N	0.69(0.26,1.84)	0.69(0.26,1.84)	0.69(0.55)	-0.53(-1.73)	-0.48(-2.25)	0.69(0.26)	N	N
Renal and urinary disorders	10038359	Renal disorders (excl nephropathies)	10038430	Renal vascular and ischaemic conditions	10038543	Renal tubular necrosis	10038540	4	17090	12686	117905556	2.17534	0.81621	5.79766	N	2.17507	0.816294	5.7956	N	2.53876	N	1.12081	0.816246	-0.474583	2.10707	N	-	2.1747	0.815968	5.79594	N	2.18(0.82,5.80)	2.18(0.82,5.80)	2.18(2.54)	1.12(-0.47)	0.94(-0.82)	2.17(0.82)	Y	N
Immune system disorders	10021428	Allergic conditions	10001708	Allergies to foods, food additives, drugs and other chemicals	10001737	Food allergy	10016946	4	17090	8673	117909569	3.18198	1.19383	8.48114	Y	3.18147	1.19391	8.47783	Y	5.98085	Y	1.66924	1.14695	-0.143997	2.43789	N	-	3.18047	1.19326	8.4771	N	3.18(1.19,8.48)	3.18(1.19,8.48)	3.18(5.98)	1.67(-0.14)	1.36(-0.41)	3.18(1.19)	N	N
General disorders and administration site conditions	10018065	Therapeutic and nontherapeutic effects (excl toxicity)	10062915	Withdrawal and rebound effects	10068756	Rebound effect	10038001	4	17090	12781	117905461	2.15917	0.810144	5.75456	N	2.1589	0.810228	5.75252	N	2.48789	N	1.11005	0.809266	-0.48156	2.10009	N	-	2.15854	0.809906	5.75287	N	2.16(0.81,5.75)	2.16(0.81,5.75)	2.16(2.49)	1.11(-0.48)	0.94(-0.83)	2.16(0.81)	N	N
Infections and infestations	10021881	Infections - pathogen unspecified	10021879	Eye and eyelid infections	10015909	Eye infection	10015929	4	17090	11957	117906285	2.30798	0.86597	6.15123	N	2.30768	0.866054	6.14901	N	2.96336	N	1.20617	0.870957	-0.419887	2.1618	N	-	2.30724	0.865692	6.14925	N	2.31(0.87,6.15)	2.31(0.87,6.15)	2.31(2.96)	1.21(-0.42)	1.01(-0.75)	2.31(0.87)	N	N
Psychiatric disorders	10037175	Personality disorders and disturbances in behaviour	10034726	Behaviour and socialisation disturbances	10004209	Aggression	10001488	4	17090	76111	117842131	0.362386	0.135988	0.965697	N	0.362535	0.136075	0.965873	N	4.48622	N	-1.46367	-1.26702	-2.55764	0.0235975	N	-	0.362568	0.136057	0.966183	N	0.36(0.14,0.97)	0.36(0.14,0.97)	0.36(4.49)	-1.46(-2.56)	-1.36(-3.12)	0.36(0.14)	N	N
Neoplasms benign, malignant and unspecified (incl cysts and polyps)	10029104	Gastrointestinal neoplasms malignant and unspecified	10017991	Colorectal neoplasms malignant	10010023	Rectal cancer	10038038	4	17090	2729	117915513	10.1131	3.79241	26.9684	Y	10.111	3.79248	26.9566	Y	32.7923	Y	3.33595	1.84032	0.548566	3.13207	Y	+	10.0977	3.78661	26.9272	Y	10.11(3.79,26.97)	10.11(3.79,26.96)	10.11(32.79)	3.34(0.55)	2.33(0.56)	10.10(3.79)	Y	N
Immune system disorders	10021428	Allergic conditions	10001708	Anaphylactic and anaphylactoid responses	10077535	Anaphylactic shock	10002199	4	17090	161456	117756786	0.170706	0.0640599	0.454897	N	0.1709	0.0641474	0.45531	N	16.1107	N	-2.5486	-2.28713	-3.57772	-0.996532	N	-	0.170921	0.0641404	0.455469	N	0.17(0.06,0.45)	0.17(0.06,0.46)	0.17(16.11)	-2.55(-3.58)	-2.41(-4.17)	0.17(0.06)	Y	Y
Respiratory, thoracic and mediastinal disorders	10038738	Respiratory disorders NEC	10038716	Breathing abnormalities	10006334	Respiratory arrest	10038669	4	17090	48861	117869381	0.56462	0.211876	1.50464	N	0.564722	0.211962	1.50457	N	1.34246	N	-0.824295	-0.693006	-1.98365	0.597635	N	-	0.564758	0.211927	1.50501	N	0.56(0.21,1.50)	0.56(0.21,1.50)	0.56(1.34)	-0.82(-1.98)	-0.75(-2.52)	0.56(0.21)	Y	N
Neoplasms benign, malignant and unspecified (incl cysts and polyps)	10029104	Renal and urinary tract neoplasms malignant and unspecified	10038364	Renal neoplasms malignant	10068208	Renal cancer	10038389	4	17090	47440	117870802	0.58154	0.218224	1.54973	N	0.581638	0.218311	1.54963	N	1.20407	N	-0.78172	-0.655766	-1.94641	0.634876	N	-	0.581673	0.218274	1.55008	N	0.58(0.22,1.55)	0.58(0.22,1.55)	0.58(1.20)	-0.78(-1.95)	-0.71(-2.48)	0.58(0.22)	Y	N
Infections and infestations	10021881	Bacterial infectious disorders	10004018	Bacterial infections NEC	10004047	Cellulitis	10007882	4	17090	95375	117822867	0.289143	0.108504	0.770514	N	0.28931	0.108591	0.77078	N	6.98862	N	-1.78917	-1.56809	-2.85869	-0.277478	N	-	0.289339	0.108578	0.771036	N	0.29(0.11,0.77)	0.29(0.11,0.77)	0.29(6.99)	-1.79(-2.86)	-1.67(-3.44)	0.29(0.11)	N	N
Hepatobiliary disorders	10019805	Gallbladder disorders	10017628	Cholecystitis and cholelithiasis	10008616	Cholelithiasis	10008629	4	17090	34847	117883395	0.791781	0.297113	2.11003	N	0.79183	0.2972	2.10967	N	0.218949	N	-0.336694	-0.275455	-1.56612	1.01521	N	-	0.791854	0.297141	2.11022	N	0.79(0.30,2.11)	0.79(0.30,2.11)	0.79(0.22)	-0.34(-1.57)	-0.30(-2.07)	0.79(0.30)	N	N
Metabolism and nutrition disorders	10027433	Lipid metabolism disorders	10013317	Elevated triglycerides	10014486	Hypertriglyceridaemia	10020869	4	17090	14768	117903474	1.86863	0.701143	4.98011	N	1.86842	0.701228	4.97843	N	1.6143	N	0.901641	0.670529	-0.620263	1.96132	N	-	1.86819	0.700979	4.97894	N	1.87(0.70,4.98)	1.87(0.70,4.98)	1.87(1.61)	0.90(-0.62)	0.77(-1.00)	1.87(0.70)	N	N
Eye disorders	10015919	Ocular structural change, deposit and degeneration NEC	10042261	Choroid and vitreous structural change, deposit and degeneration	10008776	Vitreous floaters	10047654	4	17090	12441	117905801	2.21819	0.832283	5.91187	N	2.2179	0.832367	5.90975	N	2.67453	N	1.14894	0.834402	-0.456431	2.12524	N	-	2.21751	0.832029	5.91006	N	2.22(0.83,5.91)	2.22(0.83,5.91)	2.22(2.67)	1.15(-0.46)	0.97(-0.80)	2.22(0.83)	N	N
Vascular disorders	10047065	Vascular hypertensive disorders	10057166	Vascular hypertensive disorders NEC	10020774	Paradoxical pressor response	10033771	4	17090	23	117918219	1199.97	414.944	3470.18	Y	1199.69	414.935	3468.64	Y	4081.03	Y	9.99733	2.31608	0.915042	3.71713	Y	+	1022.11	353.44	2955.82	Y	1199.97(414.94,3470.18)	1199.69(414.94,3468.64)	1199.69(4081.03)	10.00(0.92)	3.16(1.39)	1022.11(353.44)	N	N
Gastrointestinal disorders	10017947	Gastrointestinal signs and symptoms	10018012	Dyspeptic signs and symptoms	10013949	Epigastric discomfort	10053155	4	17090	27600	117890642	0.999743	0.375145	2.66427	N	0.999743	0.375231	2.66365	N	2.65077e-07	N	-0.00037132	-0.000406357	-1.2911	1.29028	N	-	0.999743	0.375145	2.66427	N	1.00(0.38,2.66)	1.00(0.38,2.66)	1.00(0.00)	0.00(-1.29)	0.00(-1.77)	1.00(0.38)	N	N
Musculoskeletal and connective tissue disorders	10028395	Joint disorders	10023213	Arthropathies NEC	10003284	Arthropathy	10003285	4	17090	51506	117866736	0.535613	0.200991	1.42734	N	0.535722	0.201078	1.4273	N	1.61003	N	-0.900347	-0.759861	-2.0505	0.530776	N	-	0.535758	0.201045	1.42772	N	0.54(0.20,1.43)	0.54(0.20,1.43)	0.54(1.61)	-0.90(-2.05)	-0.82(-2.59)	0.54(0.20)	N	N
Ear and labyrinth disorders	10013993	Aural disorders NEC	10027667	Ear disorders NEC	10027666	Ear disorder	10014004	4	17090	8251	117909991	3.34474	1.25487	8.91504	Y	3.34419	1.25496	8.91154	Y	6.57013	Y	1.74117	1.18657	-0.104392	2.47754	N	-	3.34305	1.25424	8.91055	N	3.34(1.25,8.92)	3.34(1.25,8.91)	3.34(6.57)	1.74(-0.10)	1.41(-0.36)	3.34(1.25)	N	N
Nervous system disorders	10029205	Seizures (incl subtypes)	10039911	Generalised tonic-clonic seizures	10018101	Generalised tonic-clonic seizure	10018100	4	17090	50697	117867545	0.544164	0.2042	1.45012	N	0.544271	0.204286	1.45008	N	1.5269	N	-0.877508	-0.73974	-2.03038	0.550898	N	-	0.544307	0.204253	1.4505	N	0.54(0.20,1.45)	0.54(0.20,1.45)	0.54(1.53)	-0.88(-2.03)	-0.80(-2.57)	0.54(0.20)	Y	N
Investigations	10022891	Protein and chemistry analyses NEC	10037000	Protein analyses NEC	10036998	Blood albumin increased	10005288	4	17090	1133	117917109	24.3593	9.12548	65.024	Y	24.3538	9.12553	64.9945	Y	89.2653	Y	4.6012	2.10165	0.808247	3.39506	Y	+	24.2717	9.09266	64.7901	Y	24.36(9.13,65.02)	24.35(9.13,64.99)	24.35(89.27)	4.60(0.81)	2.76(0.99)	24.27(9.09)	N	N
Cardiac disorders	10007541	Cardiac valve disorders	10046973	Aortic valvular disorders	10002911	Aortic valve incompetence	10002915	4	17090	8586	117909656	3.21423	1.20592	8.5671	Y	3.21371	1.206	8.56376	Y	6.0971	Y	1.68378	1.15503	-0.13592	2.44598	N	-	3.21268	1.20534	8.56297	N	3.21(1.21,8.57)	3.21(1.21,8.56)	3.21(6.10)	1.68(-0.14)	1.37(-0.40)	3.21(1.21)	Y	N
Renal and urinary disorders	10038359	Genitourinary tract disorders NEC	10018188	Genital and urinary tract disorders NEC	10027680	Urinary tract disorder	10046566	4	17090	5384	117912858	5.12595	1.9229	13.6644	Y	5.12498	1.92298	13.6587	Y	13.2712	Y	2.35668	1.48912	0.197948	2.78029	Y	+	5.12192	1.92139	13.6537	N	5.13(1.92,13.66)	5.12(1.92,13.66)	5.12(13.27)	2.36(0.20)	1.81(0.05)	5.12(1.92)	N	N
Vascular disorders	10047065	Vascular hypertensive disorders	10057166	Accelerated and malignant hypertension	10000356	Malignant hypertension	10025600	4	17090	1076	117917166	25.6497	9.60802	68.4749	Y	25.644	9.60806	68.4438	Y	94.3818	Y	4.6754	2.11192	0.818367	3.40548	Y	+	25.5527	9.57167	68.2158	Y	25.65(9.61,68.47)	25.64(9.61,68.44)	25.64(94.38)	4.68(0.82)	2.78(1.01)	25.55(9.57)	Y	N
Surgical and medical procedures	10042613	Therapeutic procedures and supportive care NEC	10043413	Therapeutic procedures NEC	10027700	Stent placement	10048561	4	17090	8363	117909879	3.29994	1.23807	8.79561	Y	3.2994	1.23815	8.79216	Y	6.40734	Y	1.72172	1.17595	-0.11501	2.46691	N	-	3.2983	1.23746	8.79125	N	3.30(1.24,8.80)	3.30(1.24,8.79)	3.30(6.41)	1.72(-0.12)	1.39(-0.37)	3.30(1.24)	N	N
Neoplasms benign, malignant and unspecified (incl cysts and polyps)	10029104	Respiratory and mediastinal neoplasms malignant and unspecified	10038666	Respiratory tract and pleural neoplasms malignant cell type unspecified NEC	10038723	Bronchial carcinoma	10006417	3	17091	884	117917358	23.4142	7.5362	72.7455	Y	23.4103	7.53643	72.7188	Y	64.1417	Y	4.54439	1.82532	0.379206	3.27142	Y	+	23.3345	7.51054	72.4978	Y	23.41(7.54,72.75)	23.41(7.54,72.72)	23.41(64.14)	4.54(0.38)	2.48(0.41)	23.33(7.51)	Y	N
Nervous system disorders	10029205	Seizures (incl subtypes)	10039911	Seizures and seizure disorders NEC	10039912	Epilepsy	10015037	3	17091	41456	117876786	0.499108	0.160947	1.54777	N	0.499196	0.161007	1.54773	N	1.50767	N	-1.00222	-0.809357	-2.25229	0.633576	N	-	0.499232	0.160987	1.54815	N	0.50(0.16,1.55)	0.50(0.16,1.55)	0.50(1.51)	-1.00(-2.25)	-0.90(-2.96)	0.50(0.16)	Y	N
Reproductive system and breast disorders	10038604	Sexual function and fertility disorders	10013356	Erection and ejaculation conditions and disorders	10013305	Priapism	10036661	3	17091	7591	117910651	2.72651	0.879057	8.45665	N	2.72621	0.879134	8.45403	N	3.27798	N	1.44654	0.928984	-0.51426	2.37223	N	-	2.72553	0.87874	8.4536	N	2.73(0.88,8.46)	2.73(0.88,8.45)	2.73(3.28)	1.45(-0.51)	1.13(-0.94)	2.73(0.88)	N	N
Eye disorders	10015919	Ocular structural change, deposit and degeneration NEC	10042261	Retinal structural change, deposit and degeneration	10038896	Retinal tear	10038897	3	17091	2420	117915822	8.55284	2.75621	26.5405	Y	8.55152	2.75633	26.5311	Y	19.981	Y	3.0946	1.56558	0.12153	3.00964	Y	+	8.54217	2.75277	26.5073	Y	8.55(2.76,26.54)	8.55(2.76,26.53)	8.55(19.98)	3.09(0.12)	2.04(-0.03)	8.54(2.75)	Y	N
Injury, poisoning and procedural complications	10022117	Injuries NEC	10022114	Non-site specific injuries NEC	10029511	Accident	10000369	3	17091	12625	117905617	1.63929	0.528573	5.08404	N	1.63918	0.528642	5.08268	N	0.747629	N	0.712842	0.498891	-0.944201	1.94198	N	-	1.63903	0.528488	5.08322	N	1.64(0.53,5.08)	1.64(0.53,5.08)	1.64(0.75)	0.71(-0.94)	0.59(-1.48)	1.64(0.53)	N	N
Hepatobiliary disorders	10019805	Hepatic and hepatobiliary disorders	10019654	Cholestasis and jaundice	10008636	Cholestasis	10008635	3	17091	24324	117893918	0.850766	0.274338	2.63836	N	0.850792	0.274401	2.63792	N	0.0785084	N	-0.23309	-0.178364	-1.62135	1.26462	N	-	0.850811	0.274353	2.6385	N	0.85(0.27,2.64)	0.85(0.27,2.64)	0.85(0.08)	-0.23(-1.62)	-0.20(-2.27)	0.85(0.27)	Y	N
Skin and subcutaneous tissue disorders	10040785	Cornification and dystrophic skin disorders	10011063	Hyperkeratoses	10020648	Hyperkeratosis	10020649	3	17091	7680	117910562	2.69492	0.868872	8.35863	N	2.69462	0.868948	8.35604	N	3.19615	N	1.42973	0.920152	-0.523087	2.36339	N	-	2.69396	0.868563	8.35565	N	2.69(0.87,8.36)	2.69(0.87,8.36)	2.69(3.20)	1.43(-0.52)	1.12(-0.95)	2.69(0.87)	N	N
Metabolism and nutrition disorders	10027433	Vitamin related disorders	10047635	Water soluble vitamin deficiencies	10047842	Vitamin B12 deficiency	10047609	3	17091	4909	117913333	4.21622	1.35919	13.0788	Y	4.21566	1.35928	13.0744	Y	7.35442	Y	2.07509	1.22419	-0.219261	2.66764	N	-	4.2137	1.35837	13.0709	N	4.22(1.36,13.08)	4.22(1.36,13.07)	4.22(7.35)	2.08(-0.22)	1.53(-0.54)	4.21(1.36)	N	N
General disorders and administration site conditions	10018065	General system disorders NEC	10018073	General signs and symptoms NEC	10018072	Terminal state	10048669	3	17091	4874	117913368	4.2465	1.36895	13.1727	Y	4.24593	1.36903	13.1684	Y	7.44008	Y	2.0854	1.22847	-0.214984	2.67193	N	-	4.24394	1.36812	13.1648	N	4.25(1.37,13.17)	4.25(1.37,13.17)	4.25(7.44)	2.09(-0.21)	1.54(-0.53)	4.24(1.37)	Y	N
Hepatobiliary disorders	10019805	Hepatic and hepatobiliary disorders	10019654	Hepatobiliary signs and symptoms	10019709	Hepatomegaly	10019842	3	17091	13783	117904459	1.50155	0.484165	4.6568	N	1.50146	0.484233	4.6556	N	0.502391	N	0.586265	0.415779	-1.02729	1.85885	N	-	1.50135	0.484101	4.65619	N	1.50(0.48,4.66)	1.50(0.48,4.66)	1.50(0.50)	0.59(-1.03)	0.49(-1.58)	1.50(0.48)	N	N
Eye disorders	10015919	Ocular haemorrhages and vascular disorders NEC	10047061	Optic nerve bleeding and vascular disorders	10030928	Optic ischaemic neuropathy	10030924	3	17091	2960	117915282	6.99249	2.25367	21.6958	Y	6.99144	2.25377	21.6882	Y	15.3882	Y	2.80434	1.48435	0.0405127	2.92819	Y	+	6.98538	2.25137	21.6737	Y	6.99(2.25,21.70)	6.99(2.25,21.69)	6.99(15.39)	2.80(0.04)	1.91(-0.16)	6.99(2.25)	Y	Y
Respiratory, thoracic and mediastinal disorders	10038738	Respiratory disorders NEC	10038716	Breathing abnormalities	10006334	Dyspnoea at rest	10013969	3	17091	3761	117914481	5.50323	1.7739	17.0729	Y	5.50244	1.77399	17.0671	Y	11.0441	Y	2.45913	1.3717	-0.0719326	2.81533	N	-	5.49885	1.77248	17.0593	N	5.50(1.77,17.07)	5.50(1.77,17.07)	5.50(11.04)	2.46(-0.07)	1.74(-0.33)	5.50(1.77)	Y	N
Gastrointestinal disorders	10017947	Oral soft tissue conditions	10031013	Oral soft tissue disorders NEC	10031015	Lip blister	10049307	3	17091	4304	117913938	4.80891	1.55018	14.918	Y	4.80824	1.55027	14.913	Y	9.04268	Y	2.26471	1.30004	-0.143489	2.74358	N	-	4.80559	1.54911	14.9077	N	4.81(1.55,14.92)	4.81(1.55,14.91)	4.81(9.04)	2.26(-0.14)	1.64(-0.43)	4.81(1.55)	N	N
Gastrointestinal disorders	10017947	Oral soft tissue conditions	10031013	Stomatitis and ulceration	10042129	Mouth ulceration	10028034	3	17091	56128	117862114	0.368594	0.118862	1.14302	N	0.368705	0.118921	1.14314	N	3.24407	N	-1.43933	-1.19164	-2.63455	0.251279	N	-	0.368739	0.118908	1.14347	N	0.37(0.12,1.14)	0.37(0.12,1.14)	0.37(3.24)	-1.44(-2.63)	-1.30(-3.37)	0.37(0.12)	N	N
Musculoskeletal and connective tissue disorders	10028395	Muscle disorders	10028302	Muscle related signs and symptoms NEC	10028326	Muscle disorder	10028300	3	17091	11853	117906389	1.74607	0.562998	5.41525	N	1.74594	0.563068	5.41377	N	0.955954	N	0.803851	0.557083	-0.886024	2.00019	N	-	1.74576	0.562895	5.41426	N	1.75(0.56,5.42)	1.75(0.56,5.41)	1.75(0.96)	0.80(-0.89)	0.66(-1.41)	1.75(0.56)	N	N
Investigations	10022891	Water, electrolyte and mineral investigations	10047843	Mineral and electrolyte analyses	10027637	Blood chloride increased	10005420	3	17091	2602	117915640	7.95459	2.56355	24.6828	Y	7.95337	2.56366	24.6741	Y	18.2167	Y	2.99011	1.53769	0.0937199	2.98166	Y	+	7.94536	2.56057	24.6542	Y	7.95(2.56,24.68)	7.95(2.56,24.67)	7.95(18.22)	2.99(0.09)	2.00(-0.07)	7.95(2.56)	N	N
Investigations	10022891	Haematology investigations (incl blood groups)	10018851	White blood cell analyses	10047938	Neutrophil count increased	10029368	3	17091	14414	117903828	1.43581	0.46297	4.45289	N	1.43573	0.463037	4.45177	N	0.396692	N	0.521698	0.372429	-1.07063	1.81549	N	-	1.43564	0.462916	4.45237	N	1.44(0.46,4.45)	1.44(0.46,4.45)	1.44(0.40)	0.52(-1.07)	0.43(-1.63)	1.44(0.46)	N	N
Investigations	10022891	Metabolic, nutritional and blood gas investigations	10027432	Carbohydrate tolerance analyses (incl diabetes)	10007217	Blood glucose fluctuation	10049803	3	17091	15692	117902550	1.31886	0.425263	4.09015	N	1.3188	0.42533	4.08916	N	0.231187	N	0.399163	0.28843	-1.15462	1.73148	N	-	1.31874	0.425226	4.08979	N	1.32(0.43,4.09)	1.32(0.43,4.09)	1.32(0.23)	0.40(-1.15)	0.33(-1.73)	1.32(0.43)	N	N
Injury, poisoning and procedural complications	10022117	Medication errors and other product use errors and issues	10079145	Product administration errors and issues	10079147	Accidental overdose	10000381	3	17091	59615	117858627	0.347024	0.111906	1.07613	N	0.347139	0.111965	1.07627	N	3.68517	N	-1.52628	-1.26932	-2.71223	0.173593	N	-	0.347172	0.111954	1.07659	N	0.35(0.11,1.08)	0.35(0.11,1.08)	0.35(3.69)	-1.53(-2.71)	-1.39(-3.45)	0.35(0.11)	N	N
Cardiac disorders	10007541	Myocardial disorders	10028593	Cardiomyopathies	10007635	Ischaemic cardiomyopathy	10048858	3	17091	3575	117914667	5.78956	1.86615	17.9616	Y	5.78872	1.86625	17.9554	Y	11.8748	Y	2.53224	1.39708	-0.0465866	2.84075	N	-	5.7847	1.86458	17.9465	N	5.79(1.87,17.96)	5.79(1.87,17.96)	5.79(11.87)	2.53(-0.05)	1.78(-0.29)	5.78(1.86)	Y	N
Eye disorders	10015919	Vision disorders	10047518	Visual field disorders	10047559	Visual field defect	10047555	3	17091	15167	117903075	1.36452	0.439984	4.23176	N	1.36445	0.440051	4.23073	N	0.292023	N	0.448247	0.322347	-1.12071	1.7654	N	-	1.36438	0.43994	4.23134	N	1.36(0.44,4.23)	1.36(0.44,4.23)	1.36(0.29)	0.45(-1.12)	0.38(-1.69)	1.36(0.44)	N	N
Investigations	10022891	Haematology investigations (incl blood groups)	10018851	Coagulation and bleeding analyses	10009728	Activated partial thromboplastin time prolonged	10000636	3	17091	6760	117911482	3.0617	0.987099	9.49655	N	3.06134	0.987178	9.49354	N	4.16238	Y	1.61373	1.01417	-0.429124	2.45746	N	-	3.06043	0.986687	9.49259	N	3.06(0.99,9.50)	3.06(0.99,9.49)	3.06(4.16)	1.61(-0.43)	1.24(-0.83)	3.06(0.99)	N	N
Reproductive system and breast disorders	10038604	Sexual function and fertility disorders	10013356	Sexual function and fertility disorders NEC	10013357	Sexual dysfunction	10040477	3	17091	13940	117904302	1.48464	0.478712	4.60434	N	1.48455	0.47878	4.60316	N	0.474424	N	0.569928	0.404871	-1.0382	1.84794	N	-	1.48445	0.478651	4.60375	N	1.48(0.48,4.60)	1.48(0.48,4.60)	1.48(0.47)	0.57(-1.04)	0.47(-1.60)	1.48(0.48)	N	N
Nervous system disorders	10029205	Neurological disorders NEC	10029305	Sensory abnormalities NEC	10040021	Sensory disturbance	10040026	3	17091	33551	117884691	0.616745	0.19888	1.91259	N	0.616812	0.198941	1.91242	N	0.714292	N	-0.697016	-0.551854	-1.9948	0.891095	N	-	0.616847	0.198912	1.9129	N	0.62(0.20,1.91)	0.62(0.20,1.91)	0.62(0.71)	-0.70(-1.99)	-0.62(-2.69)	0.62(0.20)	N	N
Investigations	10022891	Cardiac and vascular investigations (excl enzyme tests)	10007512	Cardiac auscultatory investigations	10003801	Cardiac murmur	10007586	3	17091	11078	117907164	1.86824	0.602383	5.79419	N	1.86809	0.602453	5.79257	N	1.20997	N	0.90138	0.617963	-0.825161	2.06109	N	-	1.86785	0.602258	5.79299	N	1.87(0.60,5.79)	1.87(0.60,5.79)	1.87(1.21)	0.90(-0.83)	0.73(-1.34)	1.87(0.60)	N	N
Respiratory, thoracic and mediastinal disorders	10038738	Upper respiratory tract disorders (excl infections)	10046304	Nasal congestion and inflammations	10028736	Rhinitis allergic	10039085	3	17091	5832	117912410	3.54892	1.14413	11.0082	Y	3.54847	1.14421	11.0046	Y	5.48829	Y	1.82666	1.11564	-0.327715	2.559	N	-	3.54716	1.14356	11.0027	N	3.55(1.14,11.01)	3.55(1.14,11.00)	3.55(5.49)	1.83(-0.33)	1.38(-0.69)	3.55(1.14)	N	N
Gastrointestinal disorders	10017947	Gastrointestinal signs and symptoms	10018012	Nausea and vomiting symptoms	10028817	Retching	10038776	3	17091	51372	117866870	0.402735	0.129871	1.2489	N	0.40284	0.12993	1.24898	N	2.65665	N	-1.3116	-1.07845	-2.52137	0.364469	N	-	0.402874	0.129916	1.24933	N	0.40(0.13,1.25)	0.40(0.13,1.25)	0.40(2.66)	-1.31(-2.52)	-1.18(-3.25)	0.40(0.13)	N	N
Reproductive system and breast disorders	10038604	Prostatic disorders (excl infections and inflammations)	10036958	Prostatic neoplasms and hypertrophy	10036966	Benign prostatic hyperplasia	10004446	3	17091	5892	117912350	3.51278	1.13248	10.896	Y	3.51233	1.13257	10.8925	Y	5.38866	Y	1.8119	1.10886	-0.334491	2.55221	N	-	3.51106	1.13193	10.8907	N	3.51(1.13,10.90)	3.51(1.13,10.89)	3.51(5.39)	1.81(-0.33)	1.37(-0.70)	3.51(1.13)	N	N
Surgical and medical procedures	10042613	Therapeutic procedures and supportive care NEC	10043413	Therapeutic procedures NEC	10027700	Catheter placement	10052915	3	17091	2121	117916121	9.75857	3.14445	30.285	Y	9.75704	3.14458	30.2742	Y	23.5457	Y	3.28461	1.61261	0.168391	3.05683	Y	+	9.74467	3.13997	30.2418	Y	9.76(3.14,30.28)	9.76(3.14,30.27)	9.76(23.55)	3.28(0.17)	2.12(0.05)	9.74(3.14)	N	N
Vascular disorders	10047065	Arteriosclerosis, stenosis, vascular insufficiency and necrosis	10003216	Peripheral vasoconstriction, necrosis and vascular insufficiency	10034640	Intermittent claudication	10022562	3	17091	2358	117915884	8.77773	2.82863	27.2388	Y	8.77637	2.82875	27.2292	Y	20.6451	Y	3.132	1.57521	0.131125	3.01929	Y	+	8.76649	2.82501	27.2039	Y	8.78(2.83,27.24)	8.78(2.83,27.23)	8.78(20.65)	3.13(0.13)	2.06(-0.01)	8.77(2.83)	N	N
Nervous system disorders	10029205	Movement disorders (incl parkinsonism)	10028037	Dyskinesias and movement disorders NEC	10013929	Dyskinesia	10013916	3	17091	80700	117837542	0.256309	0.0826535	0.794816	N	0.25644	0.082712	0.795063	N	6.47217	N	-1.96315	-1.66656	-3.10946	-0.223656	N	-	0.256467	0.0827045	0.795307	N	0.26(0.08,0.79)	0.26(0.08,0.80)	0.26(6.47)	-1.96(-3.11)	-1.80(-3.87)	0.26(0.08)	N	N
Musculoskeletal and connective tissue disorders	10028395	Bone disorders (excl congenital and fractures)	10005959	Bone disorders NEC	10027658	Bone disorder	10005956	3	17091	21678	117896564	0.954631	0.307828	2.96049	N	0.954639	0.307892	2.95992	N	0.00646636	N	-0.0669628	-0.0506257	-1.49362	1.39237	N	-	0.954646	0.307833	2.96053	N	0.95(0.31,2.96)	0.95(0.31,2.96)	0.95(0.01)	-0.07(-1.49)	-0.06(-2.13)	0.95(0.31)	N	N
Investigations	10022891	Investigations, imaging and histopathology procedures NEC	10022893	Imaging procedures NEC	10021404	Computerised tomogram abnormal	10010235	3	17091	6352	117911890	3.25837	1.05049	10.1067	Y	3.25798	1.05057	10.1035	Y	4.69279	Y	1.7035	1.0579	-0.385413	2.50122	N	-	3.25691	1.05002	10.1022	N	3.26(1.05,10.11)	3.26(1.05,10.10)	3.26(4.69)	1.70(-0.39)	1.30(-0.77)	3.26(1.05)	N	N
Respiratory, thoracic and mediastinal disorders	10038738	Respiratory disorders NEC	10038716	Breathing abnormalities	10006334	Respiratory distress	10038687	3	17091	47247	117870995	0.437912	0.141214	1.35799	N	0.43801	0.141274	1.35802	N	2.16391	N	-1.19085	-0.972535	-2.41546	0.47039	N	-	0.438046	0.141257	1.3584	N	0.44(0.14,1.36)	0.44(0.14,1.36)	0.44(2.16)	-1.19(-2.42)	-1.07(-3.14)	0.44(0.14)	Y	N
Investigations	10022891	Metabolic, nutritional and blood gas investigations	10027432	Carbohydrate tolerance analyses (incl diabetes)	10007217	Blood glucose abnormal	10005554	3	17091	26579	117891663	0.778571	0.25106	2.41446	N	0.77861	0.251122	2.4141	N	0.188872	N	-0.360981	-0.278956	-1.72193	1.16402	N	-	0.778635	0.25108	2.41466	N	0.78(0.25,2.41)	0.78(0.25,2.41)	0.78(0.19)	-0.36(-1.72)	-0.31(-2.38)	0.78(0.25)	N	N
Injury, poisoning and procedural complications	10022117	Injuries NEC	10022114	Nerve injuries NEC	10052639	Nerve injury	10052897	3	17091	15003	117903239	1.37944	0.444794	4.27803	N	1.37937	0.444861	4.27698	N	0.312992	N	0.463929	0.333107	-1.10995	1.77616	N	-	1.37929	0.444748	4.27759	N	1.38(0.44,4.28)	1.38(0.44,4.28)	1.38(0.31)	0.46(-1.11)	0.39(-1.68)	1.38(0.44)	N	N
Skin and subcutaneous tissue disorders	10040785	Epidermal and dermal conditions	10014982	Rashes, eruptions and exanthems NEC	10052566	Rash vesicular	10037898	3	17091	28309	117889933	0.730981	0.235715	2.26686	N	0.731028	0.235777	2.26656	N	0.296934	N	-0.451945	-0.351638	-1.7946	1.09133	N	-	0.731057	0.235739	2.2671	N	0.73(0.24,2.27)	0.73(0.24,2.27)	0.73(0.30)	-0.45(-1.79)	-0.40(-2.46)	0.73(0.24)	N	N
Vascular disorders	10047065	Vascular hypertensive disorders	10057166	Vascular hypertensive disorders NEC	10020774	Essential hypertension	10015488	3	17091	4052	117914190	5.10799	1.64655	15.8462	Y	5.10727	1.64664	15.8408	Y	9.90223	Y	2.35169	1.33286	-0.110719	2.77643	N	-	5.10423	1.64534	15.8346	N	5.11(1.65,15.85)	5.11(1.65,15.84)	5.11(9.90)	2.35(-0.11)	1.69(-0.38)	5.10(1.65)	N	N
Infections and infestations	10021881	Infections - pathogen unspecified	10021879	Skin structures and soft tissue infections	10040786	Pustule	10037578	3	17091	8995	117909247	2.30091	0.741865	7.13635	N	2.30069	0.741939	7.13422	N	2.20545	N	1.20179	0.795593	-0.647592	2.23878	N	-	2.30025	0.741652	7.13429	N	2.30(0.74,7.14)	2.30(0.74,7.13)	2.30(2.21)	1.20(-0.65)	0.96(-1.11)	2.30(0.74)	N	N
Infections and infestations	10021881	Infections - pathogen unspecified	10021879	Abdominal and gastrointestinal infections	10017967	Gastrointestinal infection	10017964	3	17091	9099	117909143	2.27461	0.733387	7.05476	N	2.27439	0.73346	7.05266	N	2.14166	N	1.18521	0.786186	-0.656995	2.22937	N	-	2.27397	0.733179	7.05276	N	2.27(0.73,7.05)	2.27(0.73,7.05)	2.27(2.14)	1.19(-0.66)	0.94(-1.13)	2.27(0.73)	N	N
Gastrointestinal disorders	10017947	Dental and gingival conditions	10044018	Gingival disorders, signs and symptoms NEC	10082211	Gingival pain	10018286	3	17091	11444	117906798	1.80848	0.583118	5.60884	N	1.80834	0.583188	5.60728	N	1.08383	N	0.854499	0.588892	-0.854224	2.03201	N	-	1.80813	0.583004	5.60774	N	1.81(0.58,5.61)	1.81(0.58,5.61)	1.81(1.08)	0.85(-0.85)	0.70(-1.37)	1.81(0.58)	N	N
Gastrointestinal disorders	10017947	Tongue conditions	10043946	Tongue disorders	10043954	Glossitis	10018386	3	17091	12487	117905755	1.65741	0.534414	5.14024	N	1.6573	0.534483	5.13886	N	0.781963	N	0.728695	0.509122	-0.933972	1.95222	N	-	1.65714	0.534326	5.13939	N	1.66(0.53,5.14)	1.66(0.53,5.14)	1.66(0.78)	0.73(-0.93)	0.60(-1.47)	1.66(0.53)	N	N
Nervous system disorders	10029205	Central nervous system vascular disorders	10007963	Central nervous system haemorrhages and cerebrovascular accidents	10007948	Cerebellar infarction	10008034	3	17091	2453	117915789	8.43778	2.71916	26.1832	Y	8.43647	2.71928	26.1739	Y	19.6414	Y	3.07509	1.56049	0.116448	3.00452	Y	+	8.42739	2.71581	26.1509	Y	8.44(2.72,26.18)	8.44(2.72,26.17)	8.44(19.64)	3.08(0.12)	2.03(-0.04)	8.43(2.72)	Y	N
Gastrointestinal disorders	10017947	Gastrointestinal ulceration and perforation	10018027	Gastric ulcers and perforation	10017847	Gastritis erosive	10017865	3	17091	5951	117912291	3.47795	1.12126	10.788	Y	3.47751	1.12134	10.7845	Y	5.29282	Y	1.79754	1.10222	-0.341124	2.54557	N	-	3.47626	1.12072	10.7828	N	3.48(1.12,10.79)	3.48(1.12,10.78)	3.48(5.29)	1.80(-0.34)	1.36(-0.71)	3.48(1.12)	Y	N
Gastrointestinal disorders	10017947	Gastrointestinal haemorrhages NEC	10017959	Non-site specific gastrointestinal haemorrhages	10017958	Upper gastrointestinal haemorrhage	10046274	3	17091	32569	117885673	0.635346	0.204877	1.97027	N	0.63541	0.204939	1.97008	N	0.627706	N	-0.654164	-0.516401	-1.95935	0.926551	N	-	0.635444	0.204909	1.97058	N	0.64(0.20,1.97)	0.64(0.20,1.97)	0.64(0.63)	-0.65(-1.96)	-0.58(-2.65)	0.64(0.20)	Y	N
Metabolism and nutrition disorders	10027433	Vitamin related disorders	10047635	Fat soluble vitamin deficiencies and disorders	10016250	Vitamin D deficiency	10047626	3	17091	14094	117904148	1.46841	0.473481	4.55402	N	1.46833	0.473549	4.55286	N	0.448089	N	0.55408	0.394251	-1.04882	1.83732	N	-	1.46823	0.473423	4.55345	N	1.47(0.47,4.55)	1.47(0.47,4.55)	1.47(0.45)	0.55(-1.05)	0.46(-1.61)	1.47(0.47)	N	N
Infections and infestations	10021881	Infections - pathogen unspecified	10021879	Cardiac infections	10007580	Endocarditis	10014665	3	17091	6060	117912182	3.41539	1.10109	10.5939	Y	3.41496	1.10118	10.5905	Y	5.1211	Y	1.77136	1.09004	-0.353297	2.53338	N	-	3.41377	1.10057	10.5889	N	3.42(1.10,10.59)	3.41(1.10,10.59)	3.41(5.12)	1.77(-0.35)	1.34(-0.73)	3.41(1.10)	Y	N
Neoplasms benign, malignant and unspecified (incl cysts and polyps)	10029104	Gastrointestinal neoplasms malignant and unspecified	10017991	Oesophageal neoplasms malignant	10030176	Oesophageal carcinoma	10030155	3	17091	29059	117889183	0.71211	0.22963	2.20834	N	0.712161	0.229692	2.20806	N	0.349065	N	-0.489665	-0.382044	-1.82501	1.06092	N	-	0.71219	0.229656	2.20859	N	0.71(0.23,2.21)	0.71(0.23,2.21)	0.71(0.35)	-0.49(-1.83)	-0.43(-2.50)	0.71(0.23)	Y	N
General disorders and administration site conditions	10018065	Therapeutic and nontherapeutic effects (excl toxicity)	10062915	Therapeutic and nontherapeutic responses	10043409	Therapy responder	10051083	3	17091	384	117917858	53.9017	17.3058	167.885	Y	53.8924	17.3063	167.823	Y	154.526	Y	5.74099	1.92106	0.47078	3.37134	Y	+	53.4824	17.1712	166.579	Y	53.90(17.31,167.88)	53.89(17.31,167.82)	53.89(154.53)	5.74(0.47)	2.65(0.58)	53.48(17.17)	N	N
Skin and subcutaneous tissue disorders	10040785	Skin vascular abnormalities	10047043	Skin vasculitides	10040948	Cutaneous vasculitis	10011686	3	17091	9058	117909184	2.28491	0.736706	7.0867	N	2.28468	0.736779	7.08459	N	2.16659	N	1.19173	0.789887	-0.653295	2.23307	N	-	2.28426	0.736496	7.08468	N	2.28(0.74,7.09)	2.28(0.74,7.08)	2.28(2.17)	1.19(-0.65)	0.95(-1.12)	2.28(0.74)	Y	N
Infections and infestations	10021881	Infections - pathogen unspecified	10021879	Lower respiratory tract and lung infections	10025101	Lower respiratory tract infection	10024968	3	17091	55547	117862695	0.372451	0.120105	1.15499	N	0.372561	0.120165	1.1551	N	3.17137	N	-1.42432	-1.17828	-2.62119	0.26464	N	-	0.372595	0.120152	1.15543	N	0.37(0.12,1.15)	0.37(0.12,1.16)	0.37(3.17)	-1.42(-2.62)	-1.29(-3.36)	0.37(0.12)	Y	N
Social circumstances	10041244	Lifestyle issues	10024450	Disability issues	10057171	Impaired work ability	10052302	3	17091	42449	117875793	0.487429	0.157181	1.51155	N	0.487518	0.157241	1.51153	N	1.61664	N	-1.03636	-0.838682	-2.28161	0.60425	N	-	0.487555	0.157222	1.51194	N	0.49(0.16,1.51)	0.49(0.16,1.51)	0.49(1.62)	-1.04(-2.28)	-0.93(-3.00)	0.49(0.16)	N	N
Immune system disorders	10021428	Allergic conditions	10001708	Allergic conditions NEC	10027654	Type II hypersensitivity	10054000	3	17091	600	117917642	34.497	11.0933	107.276	Y	34.4911	11.0936	107.236	Y	97.0755	Y	5.10117	1.87892	0.431284	3.32655	Y	+	34.3245	11.0378	106.739	Y	34.50(11.09,107.28)	34.49(11.09,107.24)	34.49(97.08)	5.10(0.43)	2.57(0.51)	34.32(11.04)	Y	N
Skin and subcutaneous tissue disorders	10040785	Epidermal and dermal conditions	10014982	Dermal and epidermal conditions NEC	10012424	Pain of skin	10033474	3	17091	39950	117878292	0.51793	0.167016	1.60614	N	0.518014	0.167077	1.60608	N	1.34574	N	-0.948835	-0.763714	-2.20665	0.679222	N	-	0.518051	0.167055	1.60651	N	0.52(0.17,1.61)	0.52(0.17,1.61)	0.52(1.35)	-0.95(-2.21)	-0.85(-2.92)	0.52(0.17)	N	N
Reproductive system and breast disorders	10038604	Sexual function and fertility disorders	10013356	Erection and ejaculation conditions and disorders	10013305	Organic erectile dysfunction	10052004	3	17091	466	117917776	44.4168	14.2717	138.236	Y	44.4092	14.272	138.185	Y	126.481	Y	5.46374	1.90492	0.455927	3.35391	Y	+	44.1315	14.18	137.348	Y	44.42(14.27,138.24)	44.41(14.27,138.18)	44.41(126.48)	5.46(0.46)	2.62(0.55)	44.13(14.18)	N	N
Blood and lymphatic system disorders	10005329	White blood cell disorders	10047954	Neutropenias	10029355	Neutropenia	10029354	3	17091	311821	117606421	0.0662033	0.0213493	0.205294	N	0.0663672	0.0214064	0.205761	N	39.5063	N	-3.91319	-3.52981	-4.97269	-2.08694	N	-	0.0663761	0.021405	0.20583	N	0.07(0.02,0.21)	0.07(0.02,0.21)	0.07(39.51)	-3.91(-4.97)	-3.71(-5.78)	0.07(0.02)	Y	N
Gastrointestinal disorders	10017947	Gastrointestinal motility and defaecation conditions	10017977	Diarrhoea (excl infective)	10012736	Diarrhoea haemorrhagic	10012741	3	17091	13802	117904440	1.49948	0.483498	4.65039	N	1.4994	0.483566	4.64919	N	0.498945	N	0.584278	0.414455	-1.02862	1.85753	N	-	1.49929	0.483435	4.64978	N	1.50(0.48,4.65)	1.50(0.48,4.65)	1.50(0.50)	0.58(-1.03)	0.48(-1.58)	1.50(0.48)	Y	N
Renal and urinary disorders	10038359	Nephropathies	10029149	Nephropathies and tubular disorders NEC	10029150	Nephrosclerosis	10029159	3	17091	2073	117916169	9.98453	3.21721	30.9868	Y	9.98296	3.21734	30.9758	Y	24.2148	Y	3.31759	1.62031	0.176054	3.06456	Y	+	9.96998	3.21251	30.9416	Y	9.98(3.22,30.99)	9.98(3.22,30.98)	9.98(24.21)	3.32(0.18)	2.13(0.06)	9.97(3.21)	Y	N
Nervous system disorders	10029205	Movement disorders (incl parkinsonism)	10028037	Paralysis and paresis (excl cranial nerve)	10033800	Paralysis	10033799	3	17091	33595	117884647	0.615937	0.198619	1.91008	N	0.616005	0.19868	1.90991	N	0.718248	N	-0.698907	-0.553423	-1.99637	0.889527	N	-	0.616039	0.198652	1.9104	N	0.62(0.20,1.91)	0.62(0.20,1.91)	0.62(0.72)	-0.70(-2.00)	-0.62(-2.69)	0.62(0.20)	Y	N
Cardiac disorders	10007541	Cardiac arrhythmias	10007521	Cardiac conduction disorders	10000032	Atrioventricular block first degree	10003674	3	17091	5440	117912802	3.80466	1.22655	11.8017	Y	3.80417	1.22664	11.7978	Y	6.19798	Y	1.92699	1.16075	-0.282644	2.60414	N	-	3.80262	1.2259	11.7954	N	3.80(1.23,11.80)	3.80(1.23,11.80)	3.80(6.20)	1.93(-0.28)	1.44(-0.63)	3.80(1.23)	N	N
Eye disorders	10015919	Vision disorders	10047518	Visual impairment and blindness (excl colour blindness)	10080708	Blindness unilateral	10005186	3	17091	14417	117903825	1.43551	0.462873	4.45196	N	1.43544	0.462941	4.45084	N	0.39623	N	0.521397	0.372226	-1.07084	1.81529	N	-	1.43534	0.462819	4.45144	N	1.44(0.46,4.45)	1.44(0.46,4.45)	1.44(0.40)	0.52(-1.07)	0.43(-1.64)	1.44(0.46)	Y	N
Nervous system disorders	10029205	Neurological disorders NEC	10029305	Disturbances in consciousness NEC	10013509	Depressed level of consciousness	10012373	3	17091	62896	117855346	0.328912	0.106066	1.01997	N	0.32903	0.106125	1.02013	N	4.10679	N	-1.60357	-1.33878	-2.78169	0.104129	N	-	0.329062	0.106114	1.02043	N	0.33(0.11,1.02)	0.33(0.11,1.02)	0.33(4.11)	-1.60(-2.78)	-1.46(-3.53)	0.33(0.11)	Y	N
Vascular disorders	10047065	Vascular disorders NEC	10047066	Site specific vascular disorders NEC	10057188	Pallor	10033546	3	17091	139103	117779139	0.148623	0.0479277	0.460877	N	0.148772	0.0479854	0.461248	N	14.6283	N	-2.74864	-2.40353	-3.84642	-0.960648	N	-	0.148791	0.0479818	0.461397	N	0.15(0.05,0.46)	0.15(0.05,0.46)	0.15(14.63)	-2.75(-3.85)	-2.56(-4.63)	0.15(0.05)	N	N
Blood and lymphatic system disorders	10005329	Haemolyses and related conditions	10018911	Anaemias haemolytic NEC	10002055	Haemolytic anaemia	10018916	3	17091	19237	117899005	1.07579	0.346892	3.33625	N	1.07577	0.346957	3.33555	N	0.0160121	N	0.10536	0.0781724	-1.36484	1.52119	N	-	1.07576	0.346884	3.33617	N	1.08(0.35,3.34)	1.08(0.35,3.34)	1.08(0.02)	0.11(-1.36)	0.09(-1.98)	1.08(0.35)	Y	Y
Investigations	10022891	Metabolic, nutritional and blood gas investigations	10027432	Blood gas and acid base analyses	10005536	Oxygen saturation decreased	10033318	3	17091	79820	117838422	0.259137	0.0835653	0.803585	N	0.259267	0.0836239	0.803829	N	6.35296	N	-1.94734	-1.65199	-3.09489	-0.20909	N	-	0.259295	0.0836162	0.804075	N	0.26(0.08,0.80)	0.26(0.08,0.80)	0.26(6.35)	-1.95(-3.09)	-1.79(-3.86)	0.26(0.08)	N	N
Blood and lymphatic system disorders	10005329	Anaemias nonhaemolytic and marrow depression	10002086	Anaemias NEC	10002067	Normochromic normocytic anaemia	10029783	3	17091	2641	117915601	7.83712	2.52571	24.3181	Y	7.83592	2.52583	24.3095	Y	17.8707	Y	2.96867	1.53178	0.0878287	2.97574	Y	+	7.82817	2.52283	24.2903	Y	7.84(2.53,24.32)	7.84(2.53,24.31)	7.84(17.87)	2.97(0.09)	1.99(-0.08)	7.83(2.52)	N	N
Gastrointestinal disorders	10017947	Gastrointestinal inflammatory conditions	10017969	Colitis (excl infective)	10009888	Enterocolitis haemorrhagic	10014896	3	17091	2699	117915543	7.6687	2.47147	23.7952	Y	7.66753	2.47158	23.7868	Y	17.3749	Y	2.93737	1.52304	0.0791111	2.96697	Y	+	7.66013	2.46871	23.7686	Y	7.67(2.47,23.80)	7.67(2.47,23.79)	7.67(17.37)	2.94(0.08)	1.97(-0.10)	7.66(2.47)	Y	N
Musculoskeletal and connective tissue disorders	10028395	Musculoskeletal and connective tissue disorders NEC	10028393	Musculoskeletal and connective tissue conditions NEC	10080711	Mobility decreased	10048334	3	17091	101287	117816955	0.204177	0.0658426	0.633153	N	0.204317	0.0659007	0.63346	N	9.30372	N	-2.29095	-1.97107	-3.41396	-0.528179	N	-	0.204341	0.0658952	0.633659	N	0.20(0.07,0.63)	0.20(0.07,0.63)	0.20(9.30)	-2.29(-3.41)	-2.12(-4.19)	0.20(0.07)	N	N
Nervous system disorders	10029205	Neurological disorders NEC	10029305	Coordination and balance disturbances	10072984	Coordination abnormal	10010947	3	17091	25261	117892981	0.819202	0.264161	2.54047	N	0.819234	0.264224	2.54006	N	0.119671	N	-0.287615	-0.221017	-1.664	1.22196	N	-	0.819256	0.264178	2.54063	N	0.82(0.26,2.54)	0.82(0.26,2.54)	0.82(0.12)	-0.29(-1.66)	-0.25(-2.32)	0.82(0.26)	N	N
Respiratory, thoracic and mediastinal disorders	10038738	Respiratory tract signs and symptoms	10079101	Upper respiratory tract signs and symptoms	10046313	Laryngeal pain	10023848	3	17091	9362	117908880	2.21071	0.712786	6.85652	N	2.2105	0.712859	6.8545	N	1.98817	N	1.14412	0.762667	-0.680505	2.20584	N	-	2.21011	0.712593	6.85466	N	2.21(0.71,6.86)	2.21(0.71,6.85)	2.21(1.99)	1.14(-0.68)	0.91(-1.16)	2.21(0.71)	N	N
Skin and subcutaneous tissue disorders	10040785	Epidermal and dermal conditions	10014982	Papulosquamous conditions	10033738	Lichen planus	10024429	3	17091	4510	117913732	4.58925	1.4794	14.2363	Y	4.58862	1.47949	14.2316	Y	8.41437	Y	2.19731	1.27377	-0.169736	2.71727	N	-	4.58623	1.47842	14.227	N	4.59(1.48,14.24)	4.59(1.48,14.23)	4.59(8.41)	2.20(-0.17)	1.60(-0.47)	4.59(1.48)	N	N
Investigations	10022891	Gastrointestinal investigations	10017971	Digestive enzymes	10012981	Lipase increased	10024574	3	17091	12741	117905501	1.62437	0.523761	5.03774	N	1.62426	0.523829	5.0364	N	0.71968	N	0.69965	0.490346	-0.952744	1.93344	N	-	1.62411	0.523678	5.03694	N	1.62(0.52,5.04)	1.62(0.52,5.04)	1.62(0.72)	0.70(-0.95)	0.58(-1.49)	1.62(0.52)	N	N
Cardiac disorders	10007541	Coronary artery disorders	10011082	Coronary artery disorders NEC	10011083	Arteriosclerosis coronary artery	10003211	3	17091	7686	117910556	2.69281	0.868194	8.3521	N	2.69252	0.86827	8.34952	N	3.19071	N	1.4286	0.919558	-0.52368	2.3628	N	-	2.69185	0.867885	8.34913	N	2.69(0.87,8.35)	2.69(0.87,8.35)	2.69(3.19)	1.43(-0.52)	1.12(-0.95)	2.69(0.87)	Y	N
Gastrointestinal disorders	10017947	Diverticular disorders	10013535	Diverticula	10013530	Diverticulum	10013554	3	17091	8594	117909648	2.40828	0.776477	7.46942	N	2.40804	0.776551	7.46717	N	2.46926	N	1.26756	0.832449	-0.61075	2.27565	N	-	2.40755	0.776239	7.46713	N	2.41(0.78,7.47)	2.41(0.78,7.47)	2.41(2.47)	1.27(-0.61)	1.00(-1.07)	2.41(0.78)	N	N
Investigations	10022891	Haematology investigations (incl blood groups)	10018851	Coagulation and bleeding analyses	10009728	International normalised ratio decreased	10022594	3	17091	7257	117910985	2.85201	0.919509	8.84598	N	2.85168	0.919586	8.84322	N	3.60579	N	1.51143	0.962619	-0.480642	2.40588	N	-	2.85092	0.919157	8.8426	N	2.85(0.92,8.85)	2.85(0.92,8.84)	2.85(3.61)	1.51(-0.48)	1.17(-0.90)	2.85(0.92)	N	N
Investigations	10022891	Renal and urinary tract investigations and urinalyses	10038362	Renal function analyses	10038454	Urine protein/creatinine ratio increased	10053538	3	17091	607	117917635	34.0992	10.9657	106.035	Y	34.0934	10.966	105.996	Y	95.8946	Y	5.08452	1.87757	0.429993	3.32515	Y	+	33.9306	10.9115	105.511	Y	34.10(10.97,106.04)	34.09(10.97,106.00)	34.09(95.89)	5.08(0.43)	2.57(0.50)	33.93(10.91)	N	N
Skin and subcutaneous tissue disorders	10040785	Skin vascular abnormalities	10047043	Purpura and related conditions	10037555	Ecchymosis	10014080	3	17091	22876	117895366	0.904629	0.291705	2.80541	N	0.904646	0.291769	2.8049	N	0.0301545	N	-0.144555	-0.109865	-1.55285	1.33312	N	-	0.904658	0.291715	2.8055	N	0.90(0.29,2.81)	0.90(0.29,2.80)	0.90(0.03)	-0.14(-1.55)	-0.12(-2.19)	0.90(0.29)	N	N
Hepatobiliary disorders	10019805	Hepatic and hepatobiliary disorders	10019654	Hepatocellular damage and hepatitis NEC	10019833	Autoimmune hepatitis	10003827	3	17091	7851	117910391	2.63622	0.84995	8.17652	N	2.63593	0.850026	8.174	N	3.04494	N	1.39797	0.903333	-0.539898	2.34656	N	-	2.6353	0.849656	8.17369	N	2.64(0.85,8.18)	2.64(0.85,8.17)	2.64(3.04)	1.40(-0.54)	1.10(-0.97)	2.64(0.85)	Y	Y
Investigations	10022891	Renal and urinary tract investigations and urinalyses	10038362	Urinalysis NEC	10046512	Blood urine present	10018870	3	17091	23815	117894427	0.868953	0.280202	2.69477	N	0.868976	0.280266	2.6943	N	0.0592715	N	-0.202584	-0.154654	-1.59764	1.28833	N	-	0.868993	0.280215	2.69489	N	0.87(0.28,2.69)	0.87(0.28,2.69)	0.87(0.06)	-0.20(-1.60)	-0.18(-2.24)	0.87(0.28)	N	N
Investigations	10022891	Haematology investigations (incl blood groups)	10018851	White blood cell analyses	10047938	White blood cell count decreased	10047942	3	17091	256339	117661903	0.0805703	0.0259824	0.249845	N	0.0807317	0.0260396	0.250296	N	31.4704	N	-3.63053	-3.2539	-4.69677	-1.81102	N	-	0.0807424	0.0260379	0.250379	N	0.08(0.03,0.25)	0.08(0.03,0.25)	0.08(31.47)	-3.63(-4.70)	-3.43(-5.50)	0.08(0.03)	N	N
Metabolism and nutrition disorders	10027433	Bone, calcium, magnesium and phosphorus metabolism disorders	10013296	Phosphorus metabolism disorders	10034941	Hyperphosphataemia	10020711	3	17091	2816	117915426	7.35007	2.36884	22.8059	Y	7.34896	2.36896	22.7979	Y	16.438	Y	2.87621	1.50557	0.061682	2.94945	Y	+	7.3422	2.36631	22.7815	Y	7.35(2.37,22.81)	7.35(2.37,22.80)	7.35(16.44)	2.88(0.06)	1.95(-0.12)	7.34(2.37)	N	N
Gastrointestinal disorders	10017947	Dental and gingival conditions	10044018	Gingival disorders, signs and symptoms NEC	10082211	Gingival swelling	10018291	3	17091	7117	117911125	2.90812	0.937593	9.02005	N	2.90778	0.937671	9.01722	N	3.7537	N	1.53952	0.976954	-0.466315	2.42022	N	-	2.90698	0.937226	9.01651	N	2.91(0.94,9.02)	2.91(0.94,9.02)	2.91(3.75)	1.54(-0.47)	1.19(-0.88)	2.91(0.94)	N	N
Gastrointestinal disorders	10017947	Tongue conditions	10043946	Tongue disorders	10043954	Tongue disorder	10043951	3	17091	13399	117904843	1.54459	0.49804	4.79029	N	1.54449	0.498108	4.78904	N	0.575802	N	0.62702	0.442813	-1.00027	1.88589	N	-	1.54437	0.49797	4.78961	N	1.54(0.50,4.79)	1.54(0.50,4.79)	1.54(0.58)	0.63(-1.00)	0.52(-1.55)	1.54(0.50)	N	N
Hepatobiliary disorders	10019805	Gallbladder disorders	10017628	Cholecystitis and cholelithiasis	10008616	Cholecystitis	10008612	3	17091	12903	117905339	1.60397	0.517185	4.97448	N	1.60387	0.517253	4.97316	N	0.681993	N	0.681427	0.478497	-0.96459	1.92158	N	-	1.60372	0.517105	4.97371	N	1.60(0.52,4.97)	1.60(0.52,4.97)	1.60(0.68)	0.68(-0.96)	0.56(-1.51)	1.60(0.52)	Y	N
Musculoskeletal and connective tissue disorders	10028395	Musculoskeletal and connective tissue disorders NEC	10028393	Soft tissue disorders NEC	10041288	Groin pain	10018735	3	17091	13225	117905017	1.56491	0.504593	4.85333	N	1.56481	0.504661	4.85206	N	0.611534	N	0.645874	0.455231	-0.987851	1.89831	N	-	1.56469	0.50452	4.85262	N	1.56(0.50,4.85)	1.56(0.50,4.85)	1.56(0.61)	0.65(-0.99)	0.53(-1.54)	1.56(0.50)	N	N
Injury, poisoning and procedural complications	10022117	Injuries NEC	10022114	Muscle, tendon and ligament injuries	10028288	Tendon rupture	10043248	3	17091	15250	117902992	1.35709	0.437589	4.20873	N	1.35703	0.437656	4.2077	N	0.281778	N	0.440375	0.316931	-1.12612	1.75998	N	-	1.35696	0.437547	4.20831	N	1.36(0.44,4.21)	1.36(0.44,4.21)	1.36(0.28)	0.44(-1.13)	0.37(-1.70)	1.36(0.44)	N	N
Psychiatric disorders	10037175	Disturbances in thinking and perception	10013511	Hallucinations (excl sleep-related)	10082212	Hallucination, visual	10019075	3	17091	28949	117889293	0.714817	0.230502	2.21673	N	0.714867	0.230564	2.21645	N	0.341235	N	-0.484194	-0.377625	-1.82059	1.06534	N	-	0.714896	0.230528	2.21698	N	0.71(0.23,2.22)	0.71(0.23,2.22)	0.71(0.34)	-0.48(-1.82)	-0.42(-2.49)	0.71(0.23)	Y	N
Eye disorders	10015919	Ocular structural change, deposit and degeneration NEC	10042261	Retinal structural change, deposit and degeneration	10038896	Retinal detachment	10038848	3	17091	8975	117909267	2.30604	0.743518	7.15226	N	2.30581	0.743592	7.15012	N	2.21793	N	1.205	0.797409	-0.645776	2.24059	N	-	2.30538	0.743303	7.15019	N	2.31(0.74,7.15)	2.31(0.74,7.15)	2.31(2.22)	1.21(-0.65)	0.96(-1.11)	2.31(0.74)	Y	N
Respiratory, thoracic and mediastinal disorders	10038738	Respiratory disorders NEC	10038716	Respiratory tract disorders NEC	10057184	Respiratory disorder	10038683	3	17091	42550	117875692	0.486271	0.156808	1.50796	N	0.486361	0.156868	1.50794	N	1.62781	N	-1.03979	-0.841631	-2.28456	0.6013	N	-	0.486397	0.156849	1.50835	N	0.49(0.16,1.51)	0.49(0.16,1.51)	0.49(1.63)	-1.04(-2.28)	-0.93(-3.00)	0.49(0.16)	N	N
Gastrointestinal disorders	10017947	Gastrointestinal motility and defaecation conditions	10017977	Gastrointestinal spastic and hypermotility disorders	10018006	Frequent bowel movements	10017367	3	17091	27279	117890963	0.758588	0.244616	2.35248	N	0.75863	0.244678	2.35215	N	0.230415	N	-0.398481	-0.308808	-1.75178	1.13416	N	-	0.758657	0.244638	2.3527	N	0.76(0.24,2.35)	0.76(0.24,2.35)	0.76(0.23)	-0.40(-1.75)	-0.35(-2.42)	0.76(0.24)	N	N
Eye disorders	10015919	Ocular infections, irritations and inflammations	10021877	Ocular infections, inflammations and associated manifestations	10030045	Eye inflammation	10015943	3	17091	13621	117904621	1.51941	0.489923	4.7122	N	1.51932	0.489991	4.71098	N	0.532474	N	0.603318	0.427122	-1.01595	1.8702	N	-	1.51921	0.489857	4.71156	N	1.52(0.49,4.71)	1.52(0.49,4.71)	1.52(0.53)	0.60(-1.02)	0.50(-1.57)	1.52(0.49)	N	N
Injury, poisoning and procedural complications	10022117	Bone and joint injuries	10005942	Limb fractures and dislocations	10075886	Femur fracture	10016454	3	17091	29632	117888610	0.698336	0.225188	2.16562	N	0.698389	0.22525	2.16536	N	0.390825	N	-0.517834	-0.40485	-1.84781	1.03811	N	-	0.69842	0.225215	2.16588	N	0.70(0.23,2.17)	0.70(0.23,2.17)	0.70(0.39)	-0.52(-1.85)	-0.45(-2.52)	0.70(0.23)	Y	N
Infections and infestations	10021881	Bacterial infectious disorders	10004018	Staphylococcal infections	10041925	Furuncle	10017553	3	17091	10610	117907632	1.95065	0.628952	6.04983	N	1.95049	0.629023	6.04811	N	1.38927	N	0.963636	0.65601	-0.787125	2.09915	N	-	1.95022	0.628811	6.04848	N	1.95(0.63,6.05)	1.95(0.63,6.05)	1.95(1.39)	0.96(-0.79)	0.78(-1.29)	1.95(0.63)	N	N
Respiratory, thoracic and mediastinal disorders	10038738	Respiratory tract signs and symptoms	10079101	Lower respiratory tract signs and symptoms	10024976	Rales	10037833	3	17091	5816	117912426	3.55868	1.14728	11.0385	Y	3.55823	1.14736	11.0349	Y	5.51524	Y	1.83063	1.11746	-0.325903	2.56082	N	-	3.55691	1.14671	11.033	N	3.56(1.15,11.04)	3.56(1.15,11.03)	3.56(5.52)	1.83(-0.33)	1.38(-0.69)	3.56(1.15)	N	N
Nervous system disorders	10029205	Central nervous system vascular disorders	10007963	Central nervous system vascular disorders NEC	10007962	Carotid artery stenosis	10007687	3	17091	3966	117914276	5.21876	1.68224	16.19	Y	5.21802	1.68234	16.1845	Y	10.2216	Y	2.38262	1.34423	-0.099364	2.78782	N	-	5.21483	1.68097	16.1778	N	5.22(1.68,16.19)	5.22(1.68,16.18)	5.22(10.22)	2.38(-0.10)	1.70(-0.37)	5.21(1.68)	Y	N
Respiratory, thoracic and mediastinal disorders	10038738	Respiratory tract signs and symptoms	10079101	Upper respiratory tract signs and symptoms	10046313	Choking sensation	10008590	3	17091	8691	117909551	2.3814	0.767811	7.38604	N	2.38116	0.767886	7.38382	N	2.40272	N	1.25138	0.823447	-0.619748	2.26664	N	-	2.38068	0.76758	7.38381	N	2.38(0.77,7.39)	2.38(0.77,7.38)	2.38(2.40)	1.25(-0.62)	0.99(-1.08)	2.38(0.77)	N	N
Psychiatric disorders	10037175	Anxiety disorders and symptoms	10002861	Anxiety symptoms	10002869	Tension	10043268	3	17091	10317	117907925	2.00606	0.646812	6.22169	N	2.00588	0.646884	6.21991	N	1.51294	N	1.00403	0.680352	-0.762792	2.12349	N	-	2.00559	0.646661	6.22024	N	2.01(0.65,6.22)	2.01(0.65,6.22)	2.01(1.51)	1.00(-0.76)	0.81(-1.26)	2.01(0.65)	N	N
Psychiatric disorders	10037175	Schizophrenia and other psychotic disorders	10039628	Schizophrenia NEC	10039631	Schizophrenia	10039626	3	17091	13297	117904945	1.55644	0.501861	4.82704	N	1.55634	0.501929	4.82578	N	0.596555	N	0.638042	0.450079	-0.993001	1.89316	N	-	1.55622	0.501789	4.82635	N	1.56(0.50,4.83)	1.56(0.50,4.83)	1.56(0.60)	0.64(-0.99)	0.53(-1.54)	1.56(0.50)	Y	N
Skin and subcutaneous tissue disorders	10040785	Epidermal and dermal conditions	10014982	Bullous conditions	10006555	Toxic epidermal necrolysis	10044223	3	17091	34655	117883587	0.597092	0.192542	1.85164	N	0.597163	0.192603	1.85149	N	0.815414	N	-0.74372	-0.590698	-2.03365	0.852249	N	-	0.597198	0.192576	1.85197	N	0.60(0.19,1.85)	0.60(0.19,1.85)	0.60(0.82)	-0.74(-2.03)	-0.66(-2.73)	0.60(0.19)	Y	Y
Metabolism and nutrition disorders	10027433	Electrolyte and fluid balance conditions	10014412	Sodium imbalance	10041273	Hypernatraemia	10020679	3	17091	7396	117910846	2.79841	0.90223	8.67968	N	2.79809	0.902308	8.67698	N	3.46524	N	1.48407	0.948526	-0.494728	2.39178	N	-	2.79736	0.901893	8.67644	N	2.80(0.90,8.68)	2.80(0.90,8.68)	2.80(3.47)	1.48(-0.49)	1.15(-0.92)	2.80(0.90)	N	N
Surgical and medical procedures	10042613	Renal and urinary tract therapeutic procedures	10038365	Renal therapeutic procedures	10023431	Haemodialysis	10018875	3	17091	7263	117910979	2.84965	0.918749	8.83867	N	2.84933	0.918827	8.83591	N	3.5996	N	1.51024	0.962007	-0.481253	2.40527	N	-	2.84856	0.918398	8.8353	N	2.85(0.92,8.84)	2.85(0.92,8.84)	2.85(3.60)	1.51(-0.48)	1.17(-0.90)	2.85(0.92)	N	N
Vascular disorders	10047065	Vascular hypertensive disorders	10057166	Vascular hypertensive disorders NEC	10020774	Withdrawal hypertension	10048007	3	17091	254	117917988	81.4892	26.1044	254.382	Y	81.4751	26.105	254.288	Y	235.679	Y	6.33156	1.94703	0.493028	3.40103	Y	+	80.5357	25.7989	251.406	Y	81.49(26.10,254.38)	81.48(26.10,254.29)	81.48(235.68)	6.33(0.49)	2.70(0.63)	80.54(25.80)	N	N
Respiratory, thoracic and mediastinal disorders	10038738	Respiratory tract signs and symptoms	10079101	Upper respiratory tract signs and symptoms	10046313	Aphonia	10002953	3	17091	18316	117899926	1.12989	0.364337	3.50405	N	1.12987	0.364402	3.50329	N	0.0447814	N	0.176128	0.129921	-1.3131	1.57294	N	-	1.12985	0.364322	3.50392	N	1.13(0.36,3.50)	1.13(0.36,3.50)	1.13(0.04)	0.18(-1.31)	0.15(-1.92)	1.13(0.36)	N	N
Gastrointestinal disorders	10017947	Gastrointestinal motility and defaecation conditions	10017977	Gastrointestinal atonic and hypomotility disorders NEC	10017933	Impaired gastric emptying	10021518	3	17091	9571	117908671	2.16243	0.697223	6.70676	N	2.16223	0.697296	6.7048	N	1.8737	N	1.11227	0.744246	-0.698919	2.18741	N	-	2.16186	0.69704	6.705	N	2.16(0.70,6.71)	2.16(0.70,6.70)	2.16(1.87)	1.11(-0.70)	0.89(-1.18)	2.16(0.70)	Y	N
Injury, poisoning and procedural complications	10022117	Injuries NEC	10022114	Site specific injuries NEC	10040759	Back injury	10003986	3	17091	11224	117907018	1.84394	0.594547	5.7188	N	1.84379	0.594618	5.71721	N	1.15825	N	0.882496	0.606296	-0.836825	2.04942	N	-	1.84356	0.594427	5.71764	N	1.84(0.59,5.72)	1.84(0.59,5.72)	1.84(1.16)	0.88(-0.84)	0.72(-1.35)	1.84(0.59)	N	N
Psychiatric disorders	10037175	Suicidal and self-injurious behaviours NEC	10042460	Suicidal and self-injurious behaviour	10042459	Suicidal ideation	10042458	3	17091	100656	117817586	0.205459	0.0662557	0.637126	N	0.205598	0.0663138	0.637432	N	9.21597	N	-2.28194	-1.96263	-3.40552	-0.51974	N	-	0.205622	0.0663083	0.637632	N	0.21(0.07,0.64)	0.21(0.07,0.64)	0.21(9.22)	-2.28(-3.41)	-2.11(-4.18)	0.21(0.07)	Y	N
Neoplasms benign, malignant and unspecified (incl cysts and polyps)	10029104	Respiratory and mediastinal neoplasms malignant and unspecified	10038666	Respiratory tract and pleural neoplasms malignant cell type unspecified NEC	10038723	Throat cancer	10043515	3	17091	3939	117914303	5.25453	1.69377	16.301	Y	5.25379	1.69386	16.2955	Y	10.3249	Y	2.39247	1.34781	-0.0957806	2.79141	N	-	5.25055	1.69248	16.2887	N	5.25(1.69,16.30)	5.25(1.69,16.30)	5.25(10.32)	2.39(-0.10)	1.71(-0.36)	5.25(1.69)	Y	N
Cardiac disorders	10007541	Heart failures	10019280	Left ventricular failures	10024120	Left ventricular failure	10024119	3	17091	5673	117912569	3.64839	1.17619	11.3168	Y	3.64792	1.17627	11.3131	Y	5.76339	Y	1.86652	1.13377	-0.309603	2.57714	N	-	3.64652	1.17559	11.311	N	3.65(1.18,11.32)	3.65(1.18,11.31)	3.65(5.76)	1.87(-0.31)	1.40(-0.67)	3.65(1.18)	Y	N
Nervous system disorders	10029205	Neurological disorders NEC	10029305	Neurological signs and symptoms NEC	10029306	Drooling	10013642	3	17091	9098	117909144	2.27486	0.733467	7.05554	N	2.27464	0.733541	7.05344	N	2.14227	N	1.18537	0.786276	-0.656905	2.22946	N	-	2.27422	0.73326	7.05354	N	2.27(0.73,7.06)	2.27(0.73,7.05)	2.27(2.14)	1.19(-0.66)	0.94(-1.13)	2.27(0.73)	N	N
Nervous system disorders	10029205	Neurological disorders NEC	10029305	Sensory abnormalities NEC	10040021	Neuralgia	10029223	3	17091	52534	117865708	0.393823	0.126997	1.22126	N	0.393929	0.127056	1.22135	N	2.79846	N	-1.34387	-1.10694	-2.54985	0.335983	N	-	0.393964	0.127042	1.2217	N	0.39(0.13,1.22)	0.39(0.13,1.22)	0.39(2.80)	-1.34(-2.55)	-1.21(-3.28)	0.39(0.13)	N	N
Cardiac disorders	10007541	Cardiac arrhythmias	10007521	Cardiac conduction disorders	10000032	Defect conduction intraventricular	10012118	3	17091	440	117917802	47.0414	15.1117	146.436	Y	47.0333	15.1121	146.381	Y	134.249	Y	5.54602	1.91002	0.460668	3.35936	Y	+	46.7216	15.009	145.44	Y	47.04(15.11,146.44)	47.03(15.11,146.38)	47.03(134.25)	5.55(0.46)	2.63(0.56)	46.72(15.01)	N	N
Endocrine disorders	10014698	Thyroid gland disorders	10043739	Acute and chronic thyroiditis	10043779	Autoimmune thyroiditis	10049046	3	17091	6326	117911916	3.27177	1.0548	10.1483	Y	3.27137	1.05489	10.145	Y	4.72916	Y	1.70942	1.06074	-0.382582	2.50406	N	-	3.27029	1.05433	10.1437	N	3.27(1.05,10.15)	3.27(1.05,10.15)	3.27(4.73)	1.71(-0.38)	1.30(-0.77)	3.27(1.05)	Y	N
Investigations	10022891	Cardiac and vascular investigations (excl enzyme tests)	10007512	ECG investigations	10053104	Electrocardiogram repolarisation abnormality	10052464	3	17091	826	117917416	25.0583	8.0643	77.864	Y	25.0541	8.06454	77.8355	Y	69.0318	Y	4.64195	1.8361	0.389766	3.28244	Y	+	24.967	8.03492	77.5804	Y	25.06(8.06,77.86)	25.05(8.06,77.84)	25.05(69.03)	4.64(0.39)	2.50(0.43)	24.97(8.03)	Y	N
Psychiatric disorders	10037175	Sleep disorders and disturbances	10040991	Disturbances in initiating and maintaining sleep	10013510	Middle insomnia	10027590	3	17091	23130	117895112	0.894693	0.288502	2.77459	N	0.894711	0.288565	2.7741	N	0.0371733	N	-0.160484	-0.122118	-1.56511	1.32087	N	-	0.894725	0.288512	2.77469	N	0.89(0.29,2.77)	0.89(0.29,2.77)	0.89(0.04)	-0.16(-1.57)	-0.14(-2.21)	0.89(0.29)	N	N
Investigations	10022891	Endocrine investigations (incl sex hormones)	10014706	Adrenal medulla tests	10001373	Norepinephrine increased	10029752	3	17091	140	117918102	147.845	47.1059	464.02	Y	147.819	47.107	463.848	Y	428.3	Y	7.17731	1.9702	0.507435	3.43296	Y	+	144.739	46.1163	454.272	Y	147.84(47.11,464.02)	147.82(47.11,463.85)	147.82(428.30)	7.18(0.51)	2.75(0.68)	144.74(46.12)	N	N
Skin and subcutaneous tissue disorders	10040785	Skin appendage conditions	10040798	Apocrine and eccrine gland disorders	10002982	Night sweats	10029410	3	17091	53442	117864800	0.387129	0.124838	1.2005	N	0.387236	0.124898	1.2006	N	2.91008	N	-1.36859	-1.12881	-2.57173	0.314109	N	-	0.387271	0.124884	1.20094	N	0.39(0.12,1.20)	0.39(0.12,1.20)	0.39(2.91)	-1.37(-2.57)	-1.24(-3.31)	0.39(0.12)	N	N
Cardiac disorders	10007541	Coronary artery disorders	10011082	Coronary artery disorders NEC	10011083	Coronary artery occlusion	10011086	3	17091	14893	117903349	1.38963	0.448079	4.30964	N	1.38956	0.448146	4.30857	N	0.327608	N	0.474544	0.34037	-1.10269	1.78343	N	-	1.38948	0.448032	4.30918	N	1.39(0.45,4.31)	1.39(0.45,4.31)	1.39(0.33)	0.47(-1.10)	0.40(-1.67)	1.39(0.45)	Y	N
Investigations	10022891	Haematology investigations (incl blood groups)	10018851	Haematological analyses NEC	10018846	Red blood cell sedimentation rate increased	10049187	3	17091	17668	117900574	1.17134	0.3777	3.6326	N	1.17131	0.377765	3.63179	N	0.0751618	N	0.228085	0.167476	-1.27555	1.6105	N	-	1.17128	0.377681	3.63242	N	1.17(0.38,3.63)	1.17(0.38,3.63)	1.17(0.08)	0.23(-1.28)	0.19(-1.88)	1.17(0.38)	N	N
Gastrointestinal disorders	10017947	Gastrointestinal inflammatory conditions	10017969	Colitis (excl infective)	10009888	Crohn's disease	10011401	3	17091	54926	117863316	0.376664	0.121464	1.16805	N	0.376774	0.121523	1.16816	N	3.09393	N	-1.4081	-1.16386	-2.60677	0.279058	N	-	0.376808	0.12151	1.16849	N	0.38(0.12,1.17)	0.38(0.12,1.17)	0.38(3.09)	-1.41(-2.61)	-1.27(-3.34)	0.38(0.12)	Y	N
Cardiac disorders	10007541	Coronary artery disorders	10011082	Coronary artery disorders NEC	10011083	Coronary artery thrombosis	10011091	3	17091	3032	117915210	6.82644	2.20018	21.1802	Y	6.82542	2.20028	21.1729	Y	14.9014	Y	2.7697	1.47386	0.0300421	2.91767	Y	+	6.81966	2.19799	21.1592	Y	6.83(2.20,21.18)	6.83(2.20,21.17)	6.83(14.90)	2.77(0.03)	1.90(-0.17)	6.82(2.20)	Y	N
Nervous system disorders	10029205	Neurological disorders NEC	10029305	Nervous system disorders NEC	10057185	Nervous system disorder	10029202	3	17091	44036	117874206	0.469856	0.151515	1.45705	N	0.469949	0.151575	1.45705	N	1.79407	N	-1.08931	-0.884344	-2.32727	0.558585	N	-	0.469985	0.151556	1.45745	N	0.47(0.15,1.46)	0.47(0.15,1.46)	0.47(1.79)	-1.09(-2.33)	-0.98(-3.05)	0.47(0.15)	N	N
Respiratory, thoracic and mediastinal disorders	10038738	Lower respiratory tract disorders (excl obstruction and infection)	10024967	Lower respiratory tract inflammatory and immunologic conditions	10024972	Alveolitis	10001889	3	17091	1909	117916333	10.8423	3.49335	33.6513	Y	10.8406	3.49349	33.6392	Y	26.7569	Y	3.43631	1.64691	0.202539	3.09128	Y	+	10.8251	3.48782	33.598	Y	10.84(3.49,33.65)	10.84(3.49,33.64)	10.84(26.76)	3.44(0.20)	2.17(0.10)	10.83(3.49)	N	N
Gastrointestinal disorders	10017947	Gastrointestinal signs and symptoms	10018012	Gastrointestinal and abdominal pains (excl oral and throat)	10017926	Oesophageal pain	10030180	3	17091	6953	117911289	2.97671	0.959704	9.23287	N	2.97637	0.959783	9.22996	N	3.93557	N	1.57314	0.99393	-0.449349	2.43721	N	-	2.97551	0.959317	9.22915	N	2.98(0.96,9.23)	2.98(0.96,9.23)	2.98(3.94)	1.57(-0.45)	1.21(-0.85)	2.98(0.96)	N	N
Respiratory, thoracic and mediastinal disorders	10038738	Lower respiratory tract disorders (excl obstruction and infection)	10024967	Parenchymal lung disorders NEC	10033979	Atelectasis	10003598	3	17091	13192	117905050	1.56883	0.505855	4.86547	N	1.56873	0.505923	4.8642	N	0.618492	N	0.649477	0.457598	-0.985484	1.90068	N	-	1.5686	0.505781	4.86476	N	1.57(0.51,4.87)	1.57(0.51,4.86)	1.57(0.62)	0.65(-0.99)	0.54(-1.53)	1.57(0.51)	N	N
Social circumstances	10041244	Lifestyle issues	10024450	Disability issues	10057171	Disability	10013050	3	17091	29239	117889003	0.707725	0.228216	2.19474	N	0.707776	0.228278	2.19446	N	0.362009	N	-0.498573	-0.389248	-1.83221	1.05371	N	-	0.707806	0.228242	2.19499	N	0.71(0.23,2.19)	0.71(0.23,2.19)	0.71(0.36)	-0.50(-1.83)	-0.44(-2.51)	0.71(0.23)	Y	N
Psychiatric disorders	10037175	Mood disorders and disturbances NEC	10027946	Emotional and mood disturbances NEC	10014556	Mood altered	10027940	3	17091	35809	117882433	0.577844	0.186336	1.79195	N	0.577918	0.186397	1.79182	N	0.925004	N	-0.790975	-0.630214	-2.07316	0.812731	N	-	0.577954	0.186371	1.79229	N	0.58(0.19,1.79)	0.58(0.19,1.79)	0.58(0.93)	-0.79(-2.07)	-0.70(-2.77)	0.58(0.19)	N	N
Ear and labyrinth disorders	10013993	Aural disorders NEC	10027667	Ear disorders NEC	10027666	Ear discomfort	10052137	3	17091	20852	117897390	0.992454	0.320023	3.07779	N	0.992455	0.320087	3.07718	N	0.000172084	N	-0.0109248	-0.0083167	-1.45132	1.43469	N	-	0.992456	0.320024	3.0778	N	0.99(0.32,3.08)	0.99(0.32,3.08)	0.99(0.00)	-0.01(-1.45)	-0.01(-2.08)	0.99(0.32)	N	N
Gastrointestinal disorders	10017947	Oral soft tissue conditions	10031013	Oral soft tissue swelling and oedema	10031020	Palatal oedema	10056998	3	17091	3201	117915041	6.46602	2.08408	20.0614	Y	6.46506	2.08418	20.0544	Y	13.8466	Y	2.69152	1.44952	0.00575708	2.89328	Y	+	6.45995	2.08212	20.0425	Y	6.47(2.08,20.06)	6.47(2.08,20.05)	6.47(13.85)	2.69(0.01)	1.86(-0.21)	6.46(2.08)	N	N
Nervous system disorders	10029205	Increased intracranial pressure and hydrocephalus	10021666	Increased intracranial pressure disorders	10062912	Intracranial pressure increased	10022773	3	17091	7937	117910305	2.60765	0.840742	8.0879	N	2.60737	0.840818	8.08542	N	2.97176	N	1.38226	0.894948	-0.548279	2.33818	N	-	2.60676	0.840455	8.08514	N	2.61(0.84,8.09)	2.61(0.84,8.09)	2.61(2.97)	1.38(-0.55)	1.08(-0.99)	2.61(0.84)	Y	N
Vascular disorders	10047065	Embolism and thrombosis	10014523	Peripheral embolism and thrombosis	10034572	Deep vein thrombosis	10051055	3	17091	107565	117810677	0.19225	0.0619965	0.596167	N	0.192392	0.0620545	0.596488	N	10.1793	N	-2.37771	-2.05245	-3.49534	-0.609558	N	-	0.192415	0.0620495	0.596676	N	0.19(0.06,0.60)	0.19(0.06,0.60)	0.19(10.18)	-2.38(-3.50)	-2.20(-4.27)	0.19(0.06)	Y	N
Infections and infestations	10021881	Infections - pathogen unspecified	10021879	Upper respiratory tract infections	10046309	Laryngitis	10023874	3	17091	14072	117904170	1.47071	0.474221	4.56114	N	1.47063	0.474289	4.55997	N	0.451786	N	0.556334	0.395763	-1.04731	1.83883	N	-	1.47053	0.474162	4.56057	N	1.47(0.47,4.56)	1.47(0.47,4.56)	1.47(0.45)	0.56(-1.05)	0.46(-1.61)	1.47(0.47)	N	N
Nervous system disorders	10029205	Movement disorders (incl parkinsonism)	10028037	Parkinson's disease and parkinsonism	10034005	Parkinson's disease	10061536	3	17091	17390	117900852	1.19007	0.383738	3.69069	N	1.19003	0.383804	3.68985	N	0.0910351	N	0.250962	0.183892	-1.25914	1.62692	N	-	1.19	0.383717	3.69048	N	1.19(0.38,3.69)	1.19(0.38,3.69)	1.19(0.09)	0.25(-1.26)	0.21(-1.86)	1.19(0.38)	Y	N
Psychiatric disorders	10037175	Psychiatric disorders NEC	10037176	Mental disorders NEC	10027362	Mental disorder	10061284	3	17091	61278	117856964	0.337602	0.108868	1.04691	N	0.337718	0.108927	1.04706	N	3.89814	N	-1.56597	-1.30494	-2.74786	0.137967	N	-	0.33775	0.108916	1.04737	N	0.34(0.11,1.05)	0.34(0.11,1.05)	0.34(3.90)	-1.57(-2.75)	-1.42(-3.49)	0.34(0.11)	N	N
Gastrointestinal disorders	10017947	Gastrointestinal signs and symptoms	10018012	Gastrointestinal signs and symptoms NEC	10027678	Anal incontinence	10077605	3	17091	17541	117900701	1.17982	0.380435	3.65891	N	1.17979	0.3805	3.65808	N	0.0821924	N	0.238491	0.174952	-1.26808	1.61798	N	-	1.17976	0.380415	3.65871	N	1.18(0.38,3.66)	1.18(0.38,3.66)	1.18(0.08)	0.24(-1.27)	0.20(-1.87)	1.18(0.38)	N	N
Skin and subcutaneous tissue disorders	10040785	Epidermal and dermal conditions	10014982	Dermatitis ascribed to specific agent	10012437	Drug reaction with eosinophilia and systemic symptoms	10073508	3	17091	43423	117874819	0.476491	0.153654	1.47763	N	0.476583	0.153714	1.47762	N	1.72507	N	-1.06909	-0.866877	-2.30981	0.576053	N	-	0.476619	0.153695	1.47803	N	0.48(0.15,1.48)	0.48(0.15,1.48)	0.48(1.73)	-1.07(-2.31)	-0.96(-3.03)	0.48(0.15)	Y	Y
Injury, poisoning and procedural complications	10022117	Medication errors and other product use errors and issues	10079145	Product administration errors and issues	10079147	Inappropriate schedule of product administration	10081572	3	17091	286400	117631842	0.0720951	0.0232493	0.223564	N	0.0722579	0.0233064	0.224024	N	35.8213	N	-3.79051	-3.4099	-4.85277	-1.96702	N	-	0.0722677	0.0233049	0.224099	N	0.07(0.02,0.22)	0.07(0.02,0.22)	0.07(35.82)	-3.79(-4.85)	-3.59(-5.65)	0.07(0.02)	N	N
Injury, poisoning and procedural complications	10022117	Procedural related injuries and complications NEC	10069888	Non-site specific procedural complications	10029559	Post procedural haematoma	10063188	3	17091	2238	117916004	9.2484	2.98019	28.7005	Y	9.24695	2.98031	28.6903	Y	22.0362	Y	3.20725	1.59403	0.149876	3.03818	Y	+	9.23591	2.97616	28.6617	Y	9.25(2.98,28.70)	9.25(2.98,28.69)	9.25(22.04)	3.21(0.15)	2.09(0.02)	9.24(2.98)	N	N
Skin and subcutaneous tissue disorders	10040785	Skin and subcutaneous tissue disorders NEC	10040790	Skin and subcutaneous tissue ulcerations	10040796	Diabetic foot	10060734	3	17091	4015	117914227	5.15507	1.66172	15.9923	Y	5.15434	1.66181	15.9869	Y	10.0379	Y	2.36492	1.33774	-0.105845	2.78132	N	-	5.15124	1.66048	15.9804	N	5.16(1.66,15.99)	5.15(1.66,15.99)	5.15(10.04)	2.36(-0.11)	1.69(-0.38)	5.15(1.66)	N	N
Blood and lymphatic system disorders	10005329	Haematological disorders NEC	10018849	Haematological disorders	10018847	Blood disorder	10061590	3	17091	9517	117908725	2.1747	0.701179	6.74483	N	2.1745	0.701251	6.74285	N	1.90267	N	1.12044	0.748983	-0.694183	2.19215	N	-	2.17413	0.700993	6.74304	N	2.17(0.70,6.74)	2.17(0.70,6.74)	2.17(1.90)	1.12(-0.69)	0.90(-1.17)	2.17(0.70)	N	N
Investigations	10022891	Physical examination and organ system status topics	10071940	Physical examination procedures and organ system status	10071941	General physical condition abnormal	10058911	3	17091	8448	117909794	2.44991	0.789894	7.59855	N	2.44965	0.789969	7.59625	N	2.57289	N	1.29227	0.846106	-0.597099	2.28931	N	-	2.44914	0.789646	7.59616	N	2.45(0.79,7.60)	2.45(0.79,7.60)	2.45(2.57)	1.29(-0.60)	1.02(-1.05)	2.45(0.79)	N	N
Metabolism and nutrition disorders	10027433	Lipid metabolism disorders	10013317	Lipid metabolism and deposit disorders NEC	10024581	Dyslipidaemia	10058108	3	17091	7686	117910556	2.69281	0.868194	8.3521	N	2.69252	0.86827	8.34952	N	3.19071	N	1.4286	0.919558	-0.52368	2.3628	N	-	2.69185	0.867885	8.34913	N	2.69(0.87,8.35)	2.69(0.87,8.35)	2.69(3.19)	1.43(-0.52)	1.12(-0.95)	2.69(0.87)	N	N
Gastrointestinal disorders	10017947	Abdominal hernias and other abdominal wall conditions	10000073	Abdominal hernias NEC	10075884	Abdominal hernia	10060954	3	17091	4269	117913973	4.84834	1.56288	15.0404	Y	4.84766	1.56298	15.0353	Y	9.15574	Y	2.27648	1.30456	-0.138981	2.7481	N	-	4.84496	1.56179	15.0299	N	4.85(1.56,15.04)	4.85(1.56,15.04)	4.85(9.16)	2.28(-0.14)	1.64(-0.42)	4.84(1.56)	N	N
Nervous system disorders	10029205	Movement disorders (incl parkinsonism)	10028037	Dyskinesias and movement disorders NEC	10013929	Motor dysfunction	10061296	3	17091	13345	117904897	1.55084	0.500055	4.80968	N	1.55074	0.500124	4.80842	N	0.586721	N	0.632845	0.446655	-0.996425	1.88973	N	-	1.55062	0.499984	4.80899	N	1.55(0.50,4.81)	1.55(0.50,4.81)	1.55(0.59)	0.63(-1.00)	0.52(-1.55)	1.55(0.50)	N	N
Psychiatric disorders	10037175	Schizophrenia and other psychotic disorders	10039628	Psychotic disorder NEC	10037252	Psychotic disorder	10061920	3	17091	46474	117871768	0.445198	0.143564	1.38058	N	0.445296	0.143623	1.38061	N	2.07367	N	-1.16705	-0.951792	-2.39472	0.491134	N	-	0.445332	0.143606	1.381	N	0.45(0.14,1.38)	0.45(0.14,1.38)	0.45(2.07)	-1.17(-2.39)	-1.05(-3.12)	0.45(0.14)	N	N
Gastrointestinal disorders	10017947	Oral soft tissue conditions	10031013	Oral soft tissue swelling and oedema	10031020	Mouth swelling	10075203	3	17091	12655	117905587	1.63541	0.52732	5.07198	N	1.6353	0.527389	5.07063	N	0.740322	N	0.709419	0.496676	-0.946416	1.93977	N	-	1.63515	0.527235	5.07117	N	1.64(0.53,5.07)	1.64(0.53,5.07)	1.64(0.74)	0.71(-0.95)	0.58(-1.49)	1.64(0.53)	N	N
Product issues	10077536	Product quality, supply, distribution, manufacturing and quality system issues	10077537	Product quality issues NEC	10069324	Product substitution issue	10069326	3	17091	84980	117833262	0.243391	0.0784879	0.754757	N	0.243524	0.0785463	0.755019	N	7.05452	N	-2.03771	-1.73537	-3.17827	-0.292476	N	-	0.243551	0.0785393	0.755252	N	0.24(0.08,0.75)	0.24(0.08,0.76)	0.24(7.05)	-2.04(-3.18)	-1.87(-3.94)	0.24(0.08)	N	N
Injury, poisoning and procedural complications	10022117	Exposures, chemical injuries and poisoning	10071947	Poisoning and toxicity	10035777	Poisoning	10061355	3	17091	20666	117897576	1.00139	0.322904	3.1055	N	1.00139	0.322968	3.10488	N	5.76687e-06	N	0.00199993	0.00138412	-1.44162	1.44439	N	-	1.00139	0.322904	3.1055	N	1.00(0.32,3.11)	1.00(0.32,3.10)	1.00(0.00)	0.00(-1.44)	0.00(-2.07)	1.00(0.32)	Y	N
Product issues	10077536	Device issues	10069782	Device malfunction events NEC	10069795	Device malfunction	10063829	3	17091	57473	117860769	0.359964	0.116079	1.11626	N	0.360076	0.116138	1.11639	N	3.41328	N	-1.47349	-1.2221	-2.66501	0.220817	N	-	0.36011	0.116126	1.11671	N	0.36(0.12,1.12)	0.36(0.12,1.12)	0.36(3.41)	-1.47(-2.67)	-1.34(-3.40)	0.36(0.12)	N	N
Nervous system disorders	10029205	Neurological disorders NEC	10029305	Cortical dysfunction NEC	10011168	Dysgraphia	10058319	3	17091	7474	117910768	2.7692	0.892816	8.58907	N	2.76889	0.892893	8.58641	N	3.38899	N	1.46894	0.940677	-0.502573	2.38393	N	-	2.76818	0.892487	8.58591	N	2.77(0.89,8.59)	2.77(0.89,8.59)	2.77(3.39)	1.47(-0.50)	1.14(-0.93)	2.77(0.89)	N	N
Cardiac disorders	10007541	Cardiac valve disorders	10046973	Cardiac valve disorders NEC	10046971	Cardiac valve disease	10061406	3	17091	13802	117904440	1.49948	0.483498	4.65039	N	1.4994	0.483566	4.64919	N	0.498945	N	0.584278	0.414455	-1.02862	1.85753	N	-	1.49929	0.483435	4.64978	N	1.50(0.48,4.65)	1.50(0.48,4.65)	1.50(0.50)	0.58(-1.03)	0.48(-1.58)	1.50(0.48)	N	N
Psychiatric disorders	10037175	Anxiety disorders and symptoms	10002861	Fear symptoms and phobic disorders (incl social phobia)	10068299	Fear of death	10066392	3	17091	2878	117915364	7.19173	2.31784	22.3143	Y	7.19064	2.31795	22.3065	Y	15.9729	Y	2.84483	1.49639	0.0525298	2.94026	Y	+	7.1842	2.31541	22.2909	Y	7.19(2.32,22.31)	7.19(2.32,22.31)	7.19(15.97)	2.84(0.05)	1.93(-0.14)	7.18(2.32)	N	N
Neoplasms benign, malignant and unspecified (incl cysts and polyps)	10029104	Metastases	10027476	Metastases to specified sites	10027467	Metastases to central nervous system	10059282	3	17091	11911	117906331	1.73757	0.560257	5.38888	N	1.73744	0.560326	5.3874	N	0.938861	N	0.796811	0.552629	-0.890477	1.99573	N	-	1.73726	0.560155	5.3879	N	1.74(0.56,5.39)	1.74(0.56,5.39)	1.74(0.94)	0.80(-0.89)	0.65(-1.42)	1.74(0.56)	Y	N
Metabolism and nutrition disorders	10027433	Appetite and general nutritional disorders	10003018	Appetite disorders	10003022	Hypophagia	10063743	3	17091	33887	117884355	0.610628	0.196907	1.89362	N	0.610696	0.196968	1.89345	N	0.744661	N	-0.711391	-0.563787	-2.00674	0.879161	N	-	0.610731	0.19694	1.89394	N	0.61(0.20,1.89)	0.61(0.20,1.89)	0.61(0.74)	-0.71(-2.01)	-0.63(-2.70)	0.61(0.20)	N	N
Skin and subcutaneous tissue disorders	10040785	Pigmentation disorders	10035023	Pigmentation changes NEC	10035021	Pigmentation disorder	10062080	3	17091	10925	117907317	1.89441	0.610818	5.87536	N	1.89425	0.610889	5.8737	N	1.26626	N	0.921439	0.630291	-0.812836	2.07342	N	-	1.894	0.610689	5.87411	N	1.89(0.61,5.88)	1.89(0.61,5.87)	1.89(1.27)	0.92(-0.81)	0.75(-1.32)	1.89(0.61)	N	N
Gastrointestinal disorders	10017947	Gastrointestinal signs and symptoms	10018012	Faecal abnormalities NEC	10016097	Faeces soft	10074859	3	17091	7828	117910414	2.64396	0.852447	8.20055	N	2.64367	0.852523	8.19803	N	3.06483	N	1.4022	0.905584	-0.537648	2.34882	N	-	2.64304	0.852151	8.1977	N	2.64(0.85,8.20)	2.64(0.85,8.20)	2.64(3.06)	1.40(-0.54)	1.10(-0.97)	2.64(0.85)	N	N
Blood and lymphatic system disorders	10005329	Anaemias nonhaemolytic and marrow depression	10002086	Anaemias due to chronic disorders	10052827	Nephrogenic anaemia	10058116	3	17091	10578	117907664	1.95656	0.630854	6.06814	N	1.95639	0.630925	6.06641	N	1.40233	N	0.967993	0.658649	-0.784488	2.10179	N	-	1.95612	0.630713	6.06678	N	1.96(0.63,6.07)	1.96(0.63,6.07)	1.96(1.40)	0.97(-0.78)	0.78(-1.29)	1.96(0.63)	Y	N
Neoplasms benign, malignant and unspecified (incl cysts and polyps)	10029104	Plasma cell neoplasms	10035227	Plasma cell neoplasms NEC	10035228	Monoclonal gammopathy	10060880	3	17091	774	117917468	26.7418	8.6049	83.1067	Y	26.7373	8.60515	83.0762	Y	74.0376	Y	4.73541	1.84584	0.399274	3.29241	Y	+	26.6379	8.57147	82.7838	Y	26.74(8.60,83.11)	26.74(8.61,83.08)	26.74(74.04)	4.74(0.40)	2.51(0.44)	26.64(8.57)	N	N
Injury, poisoning and procedural complications	10022117	Injuries NEC	10022114	Skin injuries NEC	10027699	Skin laceration	10058818	3	17091	22357	117895885	0.925633	0.298478	2.87055	N	0.925646	0.298542	2.87002	N	0.0179187	N	-0.111452	-0.0844993	-1.52749	1.35849	N	-	0.925656	0.298485	2.87062	N	0.93(0.30,2.87)	0.93(0.30,2.87)	0.93(0.02)	-0.11(-1.53)	-0.10(-2.17)	0.93(0.30)	N	N
Injury, poisoning and procedural complications	10022117	Medication errors and other product use errors and issues	10079145	Medication errors, product use errors and issues NEC	10079146	Product use issue	10076309	3	17091	174162	117744080	0.11867	0.0382685	0.367991	N	0.118824	0.038326	0.368398	N	19.6325	N	-3.07291	-2.71401	-4.15689	-1.27113	N	-	0.118839	0.0383233	0.368518	N	0.12(0.04,0.37)	0.12(0.04,0.37)	0.12(19.63)	-3.07(-4.16)	-2.88(-4.95)	0.12(0.04)	N	N
Cardiac disorders	10007541	Myocardial disorders	10028593	Myocardial disorders NEC	10028590	Left atrial dilatation	10067286	3	17091	2211	117916031	9.36134	3.01655	29.0512	Y	9.35987	3.01668	29.0409	Y	22.3702	Y	3.22474	1.59829	0.154128	3.04246	Y	+	9.34854	3.01243	29.0115	Y	9.36(3.02,29.05)	9.36(3.02,29.04)	9.36(22.37)	3.22(0.15)	2.09(0.02)	9.35(3.01)	N	N
Renal and urinary disorders	10038359	Nephropathies	10029149	Nephropathies and tubular disorders NEC	10029150	Glomerulosclerosis	10061989	3	17091	671	117917571	30.8468	9.92245	95.896	Y	30.8415	9.92273	95.8608	Y	86.2368	Y	4.94058	1.86533	0.418197	3.31246	Y	+	30.7087	9.87804	95.4668	Y	30.85(9.92,95.90)	30.84(9.92,95.86)	30.84(86.24)	4.94(0.42)	2.55(0.48)	30.71(9.88)	Y	N
Renal and urinary disorders	10038359	Renal disorders (excl nephropathies)	10038430	Renal disorders NEC	10027695	Renal mass	10062104	3	17091	2179	117916063	9.49882	3.06082	29.4782	Y	9.49733	3.06095	29.4677	Y	22.7769	Y	3.24575	1.60337	0.159183	3.04755	Y	+	9.48564	3.05657	29.4373	Y	9.50(3.06,29.48)	9.50(3.06,29.47)	9.50(22.78)	3.25(0.16)	2.10(0.03)	9.49(3.06)	N	N
Surgical and medical procedures	10042613	Respiratory tract therapeutic procedures	10038737	Respiratory tract therapeutic procedures NEC	10052727	Mechanical ventilation	10067221	3	17091	4679	117913563	4.42348	1.42598	13.7219	Y	4.42288	1.42607	13.7174	Y	7.94216	Y	2.14427	1.25256	-0.19092	2.69604	N	-	4.42069	1.42508	13.7133	N	4.42(1.43,13.72)	4.42(1.43,13.72)	4.42(7.94)	2.14(-0.19)	1.57(-0.50)	4.42(1.43)	N	N
General disorders and administration site conditions	10018065	General system disorders NEC	10018073	Adverse effect absent	10001424	No adverse event	10067482	3	17091	273792	117644450	0.0754231	0.0243225	0.233884	N	0.0755854	0.0243797	0.234341	N	33.9955	N	-3.72556	-3.34651	-4.78938	-1.90363	N	-	0.0755955	0.0243781	0.234419	N	0.08(0.02,0.23)	0.08(0.02,0.23)	0.08(34.00)	-3.73(-4.79)	-3.52(-5.59)	0.08(0.02)	N	N
Neoplasms benign, malignant and unspecified (incl cysts and polyps)	10029104	Renal and urinary tract neoplasms malignant and unspecified	10038364	Renal neoplasms malignant	10068208	Renal cell carcinoma	10067946	3	17091	5580	117912662	3.7092	1.19579	11.5055	Y	3.70872	1.19587	11.5017	Y	5.93216	Y	1.89036	1.14448	-0.298903	2.58786	N	-	3.70727	1.19517	11.4995	N	3.71(1.20,11.51)	3.71(1.20,11.50)	3.71(5.93)	1.89(-0.30)	1.42(-0.65)	3.71(1.20)	Y	N
Gastrointestinal disorders	10017947	Oral soft tissue conditions	10031013	Oral soft tissue signs and symptoms	10031021	Lip exfoliation	10064482	3	17091	1668	117916574	12.4089	3.99758	38.5184	Y	12.4069	3.99773	38.5045	Y	31.4064	Y	3.63068	1.68692	0.242328	3.1315	Y	+	12.3864	3.99034	38.4486	Y	12.41(4.00,38.52)	12.41(4.00,38.50)	12.41(31.41)	3.63(0.24)	2.24(0.17)	12.39(3.99)	N	N
General disorders and administration site conditions	10018065	General system disorders NEC	10018073	General signs and symptoms NEC	10018072	Unevaluable event	10062355	2	17092	163804	117754438	0.0841182	0.0210353	0.33638	N	0.0842253	0.0210656	0.336754	N	19.9417	N	-3.56941	-3.04406	-4.7101	-1.37801	N	-	0.0842365	0.0210649	0.336853	N	0.08(0.02,0.34)	0.08(0.02,0.34)	0.08(19.94)	-3.57(-4.71)	-3.28(-5.87)	0.08(0.02)	N	N
Cardiac disorders	10007541	Cardiac disorders, signs and symptoms NEC	10082206	Cardiac disorders NEC	10007543	Cardiovascular insufficiency	10065929	2	17092	2421	117915821	5.69921	1.42439	22.8034	N	5.69866	1.42448	22.7975	N	7.74204	N	2.50964	1.15055	-0.516512	2.8176	N	-	5.69478	1.42328	22.7857	N	5.70(1.42,22.80)	5.70(1.42,22.80)	5.70(7.74)	2.51(-0.52)	1.55(-1.04)	5.69(1.42)	Y	N
Injury, poisoning and procedural complications	10022117	Injuries by physical agents	10022119	Heat injuries (excl thermal burns)	10019338	Heat illness	10068188	2	17092	577	117917665	23.9133	5.9657	95.8559	N	23.9107	5.966	95.8297	N	43.7535	N	4.5748	1.4685	-0.201828	3.13883	N	-	23.8315	5.94529	95.528	Y	23.91(5.97,95.86)	23.91(5.97,95.83)	23.91(43.75)	4.57(-0.20)	2.10(-0.49)	23.83(5.95)	N	N
Vascular disorders	10047065	Embolism and thrombosis	10014523	Peripheral embolism and thrombosis	10034572	Peripheral embolism	10061340	2	17092	1519	117916723	9.08353	2.26946	36.357	N	9.08259	2.26959	36.3473	N	14.3666	N	3.18141	1.29735	-0.370316	2.96502	N	-	9.07196	2.26657	36.3106	Y	9.08(2.27,36.36)	9.08(2.27,36.35)	9.08(14.37)	3.18(-0.37)	1.79(-0.80)	9.07(2.27)	N	N
Investigations	10022891	Microbiology and serology investigations	10027529	Bacteria identification and serology (excl mycobacteria)	10004000	Bacterial test positive	10059421	2	17092	4102	117914140	3.36362	0.840861	13.4552	N	3.36335	0.840928	13.4519	N	3.31984	N	1.7494	0.91138	-0.755256	2.57802	N	-	3.36219	0.840503	13.4495	N	3.36(0.84,13.46)	3.36(0.84,13.45)	3.36(3.32)	1.75(-0.76)	1.19(-1.40)	3.36(0.84)	N	N
Nervous system disorders	10029205	Central nervous system vascular disorders	10007963	Central nervous system vascular disorders NEC	10007962	Cerebral microangiopathy	10067466	2	17092	326	117917916	42.3252	10.5395	169.973	N	42.3204	10.54	169.926	N	80.1963	N	5.39467	1.51775	-0.155853	3.19136	N	-	42.0684	10.4755	168.942	Y	42.33(10.54,169.97)	42.32(10.54,169.93)	42.32(80.20)	5.39(-0.16)	2.19(-0.40)	42.07(10.48)	N	N
Musculoskeletal and connective tissue disorders	10028395	Joint disorders	10023213	Joint related signs and symptoms	10023226	Joint noise	10074329	2	17092	5046	117913196	2.73434	0.683591	10.9373	N	2.73414	0.683651	10.9347	N	2.19899	N	1.45072	0.792637	-0.873885	2.45916	N	-	2.73345	0.683369	10.9337	N	2.73(0.68,10.94)	2.73(0.68,10.93)	2.73(2.20)	1.45(-0.87)	1.02(-1.57)	2.73(0.68)	N	N
Gastrointestinal disorders	10017947	Dental and gingival conditions	10044018	Gingival disorders, signs and symptoms NEC	10082211	Gingival erythema	10067419	2	17092	1033	117917209	13.3572	3.33576	53.4851	N	13.3557	3.33594	53.4707	N	22.8172	N	3.7368	1.38311	-0.285322	3.05155	N	-	13.3318	3.32944	53.3837	Y	13.36(3.34,53.49)	13.36(3.34,53.47)	13.36(22.82)	3.74(-0.29)	1.94(-0.65)	13.33(3.33)	N	N
Surgical and medical procedures	10042613	Male genital tract therapeutic procedures	10025506	Prostatic therapeutic procedures	10036967	Prostatectomy	10061916	2	17092	466	117917776	29.6095	7.3825	118.756	N	29.6061	7.38286	118.724	N	55.0438	N	4.88185	1.49007	-0.181272	3.16142	N	-	29.4839	7.35119	118.253	Y	29.61(7.38,118.76)	29.61(7.38,118.72)	29.61(55.04)	4.88(-0.18)	2.14(-0.45)	29.48(7.35)	N	N
Musculoskeletal and connective tissue disorders	10028395	Bone disorders (excl congenital and fractures)	10005959	Metabolic bone disorders	10027425	Chronic kidney disease-mineral and bone disorder	10078095	2	17092	2558	117915684	5.39397	1.34814	21.5814	N	5.39345	1.34823	21.5759	N	7.15229	N	2.43029	1.1295	-0.537503	2.7965	N	-	5.39002	1.34716	21.5656	N	5.39(1.35,21.58)	5.39(1.35,21.58)	5.39(7.15)	2.43(-0.54)	1.52(-1.07)	5.39(1.35)	Y	N
Eye disorders	10015919	Ocular neuromuscular disorders	10030061	Ocular nerve and muscle disorders	10030059	Eye movement disorder	10061129	2	17092	18358	117899884	0.751493	0.187913	3.00535	N	0.751522	0.18795	3.00498	N	0.164317	N	-0.41206	-0.28746	-1.95362	1.3787	N	-	0.751549	0.187927	3.00557	N	0.75(0.19,3.01)	0.75(0.19,3.00)	0.75(0.16)	-0.41(-1.95)	-0.34(-2.93)	0.75(0.19)	N	N
General disorders and administration site conditions	10018065	Therapeutic and nontherapeutic effects (excl toxicity)	10062915	Therapeutic and nontherapeutic responses	10043409	Therapeutic product effect incomplete	10082200	2	17092	106711	117811531	0.129186	0.0323053	0.516604	N	0.129288	0.032336	0.516928	N	11.7383	N	-2.95116	-2.45667	-4.12272	-0.790619	N	-	0.129304	0.0323348	0.517077	N	0.13(0.03,0.52)	0.13(0.03,0.52)	0.13(11.74)	-2.95(-4.12)	-2.68(-5.27)	0.13(0.03)	N	N
Musculoskeletal and connective tissue disorders	10028395	Musculoskeletal and connective tissue deformities (incl intervertebral disc disorders)	10028377	Intervertebral disc disorders NEC	10022635	Intervertebral disc degeneration	10061246	2	17092	11620	117906622	1.18732	0.29688	4.74851	N	1.1873	0.296923	4.74766	N	0.059091	N	0.247648	0.160158	-1.50608	1.8264	N	-	1.18727	0.296866	4.7483	N	1.19(0.30,4.75)	1.19(0.30,4.75)	1.19(0.06)	0.25(-1.51)	0.19(-2.40)	1.19(0.30)	N	N
General disorders and administration site conditions	10018065	General system disorders NEC	10018073	General signs and symptoms NEC	10018072	Illness	10080284	2	17092	122934	117795308	0.112123	0.0280383	0.448368	N	0.112226	0.0280688	0.448711	N	14.06	N	-3.15533	-2.64923	-4.31528	-0.983185	N	-	0.112241	0.0280679	0.448841	N	0.11(0.03,0.45)	0.11(0.03,0.45)	0.11(14.06)	-3.16(-4.32)	-2.87(-5.47)	0.11(0.03)	N	N
Investigations	10022891	Toxicology and therapeutic drug monitoring	10044260	Therapeutic drug monitoring analyses	10043411	Antipsychotic drug level increased	10063686	2	17092	4169	117914073	3.30956	0.827351	13.2389	N	3.30929	0.827418	13.2357	N	3.22152	N	1.72604	0.902622	-0.764004	2.56925	N	-	3.30819	0.827007	13.2334	N	3.31(0.83,13.24)	3.31(0.83,13.24)	3.31(3.22)	1.73(-0.76)	1.18(-1.41)	3.31(0.83)	N	N
Investigations	10022891	Cardiac and vascular investigations (excl enzyme tests)	10007512	Cardiac function diagnostic procedures	10007566	Echocardiogram abnormal	10061593	2	17092	5659	117912583	2.43813	0.609557	9.75215	N	2.43797	0.609614	9.7499	N	1.69577	N	1.28538	0.720453	-0.946015	2.38692	N	-	2.43746	0.609388	9.74945	N	2.44(0.61,9.75)	2.44(0.61,9.75)	2.44(1.70)	1.29(-0.95)	0.92(-1.67)	2.44(0.61)	N	N
Respiratory, thoracic and mediastinal disorders	10038738	Upper respiratory tract disorders (excl infections)	10046304	Pharyngeal disorders (excl infections and neoplasms)	10034823	Pharyngeal disorder	10067353	2	17092	5143	117913099	2.68277	0.670701	10.7309	N	2.68257	0.670761	10.7284	N	2.10996	N	1.42326	0.780971	-0.885541	2.44748	N	-	2.68191	0.670488	10.7275	N	2.68(0.67,10.73)	2.68(0.67,10.73)	2.68(2.11)	1.42(-0.89)	1.00(-1.59)	2.68(0.67)	N	N
Congenital, familial and genetic disorders	10010331	Musculoskeletal and connective tissue disorders congenital	10028396	Musculoskeletal and connective tissue disorders of spine congenital	10028383	Congenital musculoskeletal disorder of spine	10086692	2	17092	689	117917553	20.0261	4.99789	80.2428	N	20.0239	4.99814	80.2209	N	36.0432	N	4.31968	1.44706	-0.222577	3.11669	N	-	19.9688	4.98359	80.0132	Y	20.03(5.00,80.24)	20.02(5.00,80.22)	20.02(36.04)	4.32(-0.22)	2.06(-0.53)	19.97(4.98)	Y	N
Gastrointestinal disorders	10017947	Oral soft tissue conditions	10031013	Oral soft tissue disorders NEC	10031015	Oral disorder	10067621	2	17092	9402	117908840	1.46745	0.366913	5.869	N	1.4674	0.366958	5.86783	N	0.29771	N	0.55316	0.344174	-1.32212	2.01047	N	-	1.4673	0.366874	5.86838	N	1.47(0.37,5.87)	1.47(0.37,5.87)	1.47(0.30)	0.55(-1.32)	0.42(-2.17)	1.47(0.37)	N	N
General disorders and administration site conditions	10018065	Therapeutic and nontherapeutic effects (excl toxicity)	10062915	Therapeutic and nontherapeutic responses	10043409	Therapeutic product ineffective	10060769	2	17092	6509	117911733	2.11973	0.529969	8.4783	N	2.1196	0.530023	8.47641	N	1.18247	N	1.08355	0.625987	-1.04042	2.2924	N	-	2.11925	0.529851	8.4764	N	2.12(0.53,8.48)	2.12(0.53,8.48)	2.12(1.18)	1.08(-1.04)	0.79(-1.80)	2.12(0.53)	N	N
Injury, poisoning and procedural complications	10022117	Medication errors and other product use errors and issues	10079145	Product administration errors and issues	10079147	Product administration error	10081576	2	17092	75293	117842949	0.183141	0.0457975	0.73237	N	0.183237	0.0458288	0.732634	N	7.28577	N	-2.44805	-1.98966	-3.65572	-0.323603	N	-	0.183258	0.0458268	0.732839	N	0.18(0.05,0.73)	0.18(0.05,0.73)	0.18(7.29)	-2.45(-3.66)	-2.19(-4.78)	0.18(0.05)	N	N
Surgical and medical procedures	10042613	Eye therapeutic procedures	10015957	Lens therapeutic procedures	10024209	Cataract operation	10063797	2	17092	5833	117912409	2.3654	0.591378	9.46116	N	2.36524	0.591433	9.45899	N	1.5756	N	1.2417	0.700606	-0.965849	2.36706	N	-	2.36477	0.591221	9.45865	N	2.37(0.59,9.46)	2.37(0.59,9.46)	2.37(1.58)	1.24(-0.97)	0.89(-1.70)	2.36(0.59)	N	N
Vascular disorders	10047065	Arteriosclerosis, stenosis, vascular insufficiency and necrosis	10003216	Non-site specific necrosis and vascular insufficiency NEC	10029558	Ischaemia	10061255	2	17092	4811	117913431	2.86791	0.716974	11.4717	N	2.86769	0.717035	11.4689	N	2.43189	N	1.5195	0.821296	-0.84525	2.48784	N	-	2.86691	0.716725	11.4677	N	2.87(0.72,11.47)	2.87(0.72,11.47)	2.87(2.43)	1.52(-0.85)	1.06(-1.53)	2.87(0.72)	N	N
Nervous system disorders	10029205	Encephalopathies	10014623	Encephalopathies toxic and metabolic	10014624	Metabolic encephalopathy	10062190	2	17092	3852	117914390	3.58193	0.895416	14.3288	N	3.58163	0.895485	14.3253	N	3.71986	N	1.84008	0.944535	-0.72214	2.61121	N	-	3.58029	0.895005	14.3223	N	3.58(0.90,14.33)	3.58(0.90,14.33)	3.58(3.72)	1.84(-0.72)	1.24(-1.35)	3.58(0.90)	Y	N
Product issues	10077536	Product quality, supply, distribution, manufacturing and quality system issues	10077537	Product physical issues	10069219	Product taste abnormal	10069227	2	17092	16719	117901523	0.825175	0.206335	3.30004	N	0.825196	0.206374	3.29958	N	0.0740605	N	-0.277155	-0.190675	-1.85685	1.4755	N	-	0.825217	0.206346	3.3002	N	0.83(0.21,3.30)	0.83(0.21,3.30)	0.83(0.07)	-0.28(-1.86)	-0.23(-2.82)	0.83(0.21)	N	N
General disorders and administration site conditions	10018065	General system disorders NEC	10018073	General signs and symptoms NEC	10018072	Apparent death	10067476	2	17092	3333	117914909	4.13972	1.03479	16.561	N	4.13935	1.03487	16.5569	N	4.75914	N	2.04875	1.0159	-0.650877	2.68267	N	-	4.13747	1.03423	16.552	N	4.14(1.03,16.56)	4.14(1.03,16.56)	4.14(4.76)	2.05(-0.65)	1.35(-1.25)	4.14(1.03)	Y	N
General disorders and administration site conditions	10018065	Therapeutic and nontherapeutic effects (excl toxicity)	10062915	Therapeutic and nontherapeutic responses	10043409	Adverse reaction	10067484	2	17092	18185	117900057	0.758644	0.1897	3.03394	N	0.758672	0.189738	3.03357	N	0.153536	N	-0.398402	-0.277545	-1.94371	1.38862	N	-	0.758698	0.189714	3.03416	N	0.76(0.19,3.03)	0.76(0.19,3.03)	0.76(0.15)	-0.40(-1.94)	-0.33(-2.92)	0.76(0.19)	N	N
Renal and urinary disorders	10038359	Bladder and bladder neck disorders (excl calculi)	10004994	Bladder disorders NEC	10005037	Bladder disorder	10061011	2	17092	11338	117906904	1.21686	0.304264	4.86664	N	1.21683	0.304307	4.86575	N	0.0772705	N	0.283085	0.182293	-1.48395	1.84854	N	-	1.21679	0.304248	4.86639	N	1.22(0.30,4.87)	1.22(0.30,4.87)	1.22(0.08)	0.28(-1.48)	0.22(-2.37)	1.22(0.30)	N	N
Investigations	10022891	Physical examination and organ system status topics	10071940	Physical examination procedures and organ system status	10071941	Breath sounds abnormal	10064780	2	17092	6653	117911589	2.07384	0.5185	8.29475	N	2.07372	0.518553	8.2929	N	1.11162	N	1.052	0.610578	-1.05582	2.27698	N	-	2.0734	0.518388	8.29295	N	2.07(0.52,8.29)	2.07(0.52,8.29)	2.07(1.11)	1.05(-1.06)	0.77(-1.82)	2.07(0.52)	N	N
Endocrine disorders	10014698	Endocrine disorders of gonadal function	10014701	Endocrine abnormalities of gonadal function NEC	10014691	Hypogonadism	10058359	2	17092	1185	117917057	11.6438	2.90838	46.6165	N	11.6426	2.90854	46.604	N	19.4243	N	3.53911	1.35574	-0.312389	3.02387	N	-	11.6246	2.90359	46.5397	Y	11.64(2.91,46.62)	11.64(2.91,46.60)	11.64(19.42)	3.54(-0.31)	1.90(-0.70)	11.62(2.90)	N	N
Product issues	10077536	Product quality, supply, distribution, manufacturing and quality system issues	10077537	Product physical issues	10069219	Product physical issue	10071134	2	17092	21551	117896691	0.640135	0.160069	2.55998	N	0.640177	0.160105	2.55973	N	0.404527	N	-0.643383	-0.459188	-2.12533	1.20696	N	-	0.64021	0.160088	2.56028	N	0.64(0.16,2.56)	0.64(0.16,2.56)	0.64(0.40)	-0.64(-2.13)	-0.54(-3.13)	0.64(0.16)	N	N
Cardiac disorders	10007541	Heart failures	10019280	Heart failures NEC	10019281	Cardiorenal syndrome	10068230	2	17092	547	117917695	25.2249	6.29206	101.126	N	25.222	6.29237	101.099	N	46.3541	N	4.65156	1.4743	-0.196263	3.14486	N	-	25.1338	6.26934	100.761	Y	25.22(6.29,101.13)	25.22(6.29,101.10)	25.22(46.35)	4.65(-0.20)	2.11(-0.48)	25.13(6.27)	Y	N
General disorders and administration site conditions	10018065	Therapeutic and nontherapeutic effects (excl toxicity)	10062915	Therapeutic and nontherapeutic responses	10043409	Drug resistance	10059866	2	17092	30195	117888047	0.456848	0.114239	1.82696	N	0.456912	0.114274	1.82692	N	1.29128	N	-1.1299	-0.841911	-2.50802	0.824198	N	-	0.456948	0.114264	1.82736	N	0.46(0.11,1.83)	0.46(0.11,1.83)	0.46(1.29)	-1.13(-2.51)	-0.96(-3.56)	0.46(0.11)	N	N
Neoplasms benign, malignant and unspecified (incl cysts and polyps)	10029104	Nervous system neoplasms malignant and unspecified NEC	10029211	Nervous system neoplasms unspecified malignancy NEC	10029213	Brain neoplasm	10061019	2	17092	8165	117910077	1.68979	0.422495	6.75837	N	1.68971	0.422543	6.75696	N	0.562951	N	0.756628	0.458009	-1.20832	2.12434	N	-	1.68954	0.422432	6.75738	N	1.69(0.42,6.76)	1.69(0.42,6.76)	1.69(0.56)	0.76(-1.21)	0.57(-2.02)	1.69(0.42)	Y	N
Vascular disorders	10047065	Vascular disorders NEC	10047066	Non-site specific vascular disorders NEC	10047067	Arterial disorder	10060963	2	17092	1978	117916264	6.97565	1.74319	27.9142	N	6.97495	1.74329	27.9069	N	10.2265	N	2.80093	1.22078	-0.446506	2.88807	N	-	6.96891	1.7415	27.8873	N	6.98(1.74,27.91)	6.97(1.74,27.91)	6.97(10.23)	2.80(-0.45)	1.67(-0.93)	6.97(1.74)	N	N
Gastrointestinal disorders	10017947	Gastrointestinal conditions NEC	10017943	Gastrointestinal disorders NEC	10017948	Gastrointestinal oedema	10058061	2	17092	1548	117916694	8.91336	2.22698	35.6752	N	8.91243	2.22711	35.6657	N	14.0313	N	3.15417	1.29239	-0.375246	2.96003	N	-	8.90222	2.2242	35.6307	Y	8.91(2.23,35.68)	8.91(2.23,35.67)	8.91(14.03)	3.15(-0.38)	1.79(-0.81)	8.90(2.22)	Y	N
Investigations	10022891	Protein and chemistry analyses NEC	10037000	Chemistry analyses NEC	10008431	Histamine level increased	10060051	2	17092	289	117917953	47.744	11.8824	191.838	N	47.7386	11.8829	191.785	N	90.8903	N	5.56734	1.52516	-0.149406	3.19972	N	-	47.4173	11.8011	190.525	Y	47.74(11.88,191.84)	47.74(11.88,191.79)	47.74(90.89)	5.57(-0.15)	2.21(-0.39)	47.42(11.80)	N	N
Vascular disorders	10047065	Arteriosclerosis, stenosis, vascular insufficiency and necrosis	10003216	Aortic necrosis and vascular insufficiency	10002901	Aortic arteriosclerosis	10065558	2	17092	3923	117914319	3.51711	0.879215	14.0694	N	3.51681	0.879284	14.0659	N	3.6006	N	1.81374	0.935041	-0.731622	2.6017	N	-	3.51553	0.878821	14.0631	N	3.52(0.88,14.07)	3.52(0.88,14.07)	3.52(3.60)	1.81(-0.73)	1.23(-1.37)	3.52(0.88)	Y	N
Surgical and medical procedures	10042613	Vascular therapeutic procedures	10003184	Arterial therapeutic procedures (excl aortic)	10003167	Renal artery stent placement	10064727	2	17092	162	117918080	85.1731	21.1184	343.513	N	85.1633	21.1194	343.418	N	164.322	N	6.39467	1.55086	-0.130238	3.23197	N	-	84.1369	20.8615	339.334	Y	85.17(21.12,343.51)	85.16(21.12,343.42)	85.16(164.32)	6.39(-0.13)	2.25(-0.34)	84.14(20.86)	N	N
Infections and infestations	10021881	Infections - pathogen unspecified	10021879	Infections NEC	10021902	Respiratory tract infection	10062352	2	17092	28059	117890183	0.491635	0.122938	1.96608	N	0.491694	0.122972	1.966	N	1.05113	N	-1.02406	-0.756355	-2.42247	0.909761	N	-	0.49173	0.122961	1.96646	N	0.49(0.12,1.97)	0.49(0.12,1.97)	0.49(1.05)	-1.02(-2.42)	-0.87(-3.46)	0.49(0.12)	N	N
Musculoskeletal and connective tissue disorders	10028395	Bone disorders (excl congenital and fractures)	10005959	Bone disorders NEC	10027658	Spinal disorder	10061368	2	17092	9042	117909200	1.52588	0.38152	6.10272	N	1.52582	0.381566	6.10149	N	0.362356	N	0.609473	0.376387	-1.28992	2.04269	N	-	1.5257	0.381475	6.10201	N	1.53(0.38,6.10)	1.53(0.38,6.10)	1.53(0.36)	0.61(-1.29)	0.47(-2.13)	1.53(0.38)	N	N
Hepatobiliary disorders	10019805	Hepatic and hepatobiliary disorders	10019654	Cholestasis and jaundice	10008636	Ocular icterus	10058117	2	17092	5993	117912249	2.30225	0.575592	9.2085	N	2.30209	0.575647	9.2064	N	1.47255	N	1.20267	0.682592	-0.983851	2.34904	N	-	2.30166	0.575445	9.20615	N	2.30(0.58,9.21)	2.30(0.58,9.21)	2.30(1.47)	1.20(-0.98)	0.87(-1.72)	2.30(0.58)	N	N
Investigations	10022891	Enzyme investigations NEC	10014938	Skeletal and cardiac muscle analyses	10040768	Myocardial necrosis marker increased	10075211	2	17092	3334	117914908	4.13847	1.03448	16.5561	N	4.13811	1.03456	16.5519	N	4.75681	N	2.04831	1.01576	-0.651018	2.68253	N	-	4.13623	1.03392	16.5471	N	4.14(1.03,16.56)	4.14(1.03,16.55)	4.14(4.76)	2.05(-0.65)	1.35(-1.25)	4.14(1.03)	Y	N
Respiratory, thoracic and mediastinal disorders	10038738	Respiratory tract signs and symptoms	10079101	Upper respiratory tract signs and symptoms	10046313	Increased upper airway secretion	10062717	2	17092	6513	117911729	2.11842	0.529644	8.4731	N	2.11829	0.529697	8.4712	N	1.18045	N	1.08267	0.625556	-1.04085	2.29197	N	-	2.11795	0.529525	8.4712	N	2.12(0.53,8.47)	2.12(0.53,8.47)	2.12(1.18)	1.08(-1.04)	0.79(-1.80)	2.12(0.53)	N	N
Hepatobiliary disorders	10019805	Hepatic and hepatobiliary disorders	10019654	Hepatocellular damage and hepatitis NEC	10019833	Liver injury	10067125	2	17092	38936	117879306	0.354261	0.0885873	1.41669	N	0.354337	0.0886205	1.41676	N	2.35368	N	-1.49667	-1.14715	-2.81325	0.518937	N	-	0.35437	0.0886144	1.41713	N	0.35(0.09,1.42)	0.35(0.09,1.42)	0.35(2.35)	-1.50(-2.81)	-1.30(-3.89)	0.35(0.09)	Y	N
Respiratory, thoracic and mediastinal disorders	10038738	Neonatal respiratory disorders	10028971	Neonatal hypoxic conditions	10028947	Brief resolved unexplained event	10086181	2	17092	1531	117916711	9.01233	2.25168	36.0717	N	9.0114	2.25182	36.0621	N	14.2263	N	3.17008	1.2953	-0.372358	2.96295	N	-	9.00094	2.24884	36.0261	Y	9.01(2.25,36.07)	9.01(2.25,36.06)	9.01(14.23)	3.17(-0.37)	1.79(-0.80)	9.00(2.25)	N	N
Respiratory, thoracic and mediastinal disorders	10038738	Lower respiratory tract disorders (excl obstruction and infection)	10024967	Lower respiratory tract inflammatory and immunologic conditions	10024972	Hypersensitivity pneumonitis	10081988	2	17092	2539	117915703	5.43433	1.35823	21.743	N	5.43381	1.35832	21.7374	N	7.23015	N	2.44104	1.1324	-0.53461	2.79941	N	-	5.43032	1.35723	21.727	N	5.43(1.36,21.74)	5.43(1.36,21.74)	5.43(7.23)	2.44(-0.53)	1.53(-1.07)	5.43(1.36)	Y	N
General disorders and administration site conditions	10018065	General system disorders NEC	10018073	Pain and discomfort NEC	10033372	Non-cardiac chest pain	10062501	2	17092	4868	117913374	2.83432	0.708581	11.3373	N	2.83411	0.708642	11.3346	N	2.37303	N	1.50251	0.814292	-0.852248	2.48083	N	-	2.83336	0.708339	11.3334	N	2.83(0.71,11.34)	2.83(0.71,11.33)	2.83(2.37)	1.50(-0.85)	1.05(-1.54)	2.83(0.71)	N	N
Injury, poisoning and procedural complications	10022117	Injuries NEC	10022114	Chest and respiratory tract injuries NEC	10080710	Foreign body in throat	10083433	2	17092	3111	117915131	4.43513	1.1086	17.7434	N	4.43473	1.10868	17.7389	N	5.31717	N	2.14813	1.04754	-0.619293	2.71436	N	-	4.43252	1.10795	17.733	N	4.44(1.11,17.74)	4.43(1.11,17.74)	4.43(5.32)	2.15(-0.62)	1.39(-1.20)	4.43(1.11)	Y	N
Vascular disorders	10047065	Embolism and thrombosis	10014523	Non-site specific embolism and thrombosis	10014524	Embolism	10061169	2	17092	13013	117905229	1.06021	0.2651	4.2401	N	1.06021	0.265141	4.23938	N	0.00683734	N	0.0843307	0.0555417	-1.61068	1.72176	N	-	1.0602	0.265096	4.24003	N	1.06(0.27,4.24)	1.06(0.27,4.24)	1.06(0.01)	0.08(-1.61)	0.07(-2.53)	1.06(0.27)	Y	N
General disorders and administration site conditions	10018065	General system disorders NEC	10018073	Mucosal findings abnormal	10028114	Polyp	10061529	2	17092	6228	117912014	2.21537	0.553877	8.86094	N	2.21523	0.553931	8.85894	N	1.33294	N	1.1472	0.656537	-1.00989	2.32296	N	-	2.21484	0.553744	8.85881	N	2.22(0.55,8.86)	2.22(0.55,8.86)	2.22(1.33)	1.15(-1.01)	0.83(-1.76)	2.21(0.55)	N	N
Injury, poisoning and procedural complications	10022117	Injuries NEC	10022114	Eye injuries NEC	10027674	Eye injury	10061128	2	17092	3228	117915014	4.27438	1.06844	17.1	N	4.27399	1.06852	17.0957	N	5.01296	N	2.0949	1.03078	-0.636024	2.69758	N	-	4.27197	1.06784	17.0903	N	4.27(1.07,17.10)	4.27(1.07,17.10)	4.27(5.01)	2.09(-0.64)	1.37(-1.22)	4.27(1.07)	N	N
Investigations	10022891	Investigations, imaging and histopathology procedures NEC	10022893	Imaging procedures NEC	10021404	Ultrasound scan abnormal	10061606	2	17092	3721	117914521	3.70804	0.926929	14.8335	N	3.70773	0.927	14.8298	N	3.95287	N	1.88997	0.962217	-0.70448	2.62891	N	-	3.70627	0.926486	14.8264	N	3.71(0.93,14.83)	3.71(0.93,14.83)	3.71(3.95)	1.89(-0.70)	1.27(-1.33)	3.71(0.93)	N	N
Neoplasms benign, malignant and unspecified (incl cysts and polyps)	10029104	Renal and urinary tract neoplasms malignant and unspecified	10038364	Urinary tract neoplasms unspecified malignancy NEC	10046586	Renal neoplasm	10061482	2	17092	1745	117916497	7.90708	1.97576	31.6445	N	7.90627	1.97588	31.6361	N	12.0519	N	2.98155	1.25914	-0.408313	2.9266	N	-	7.89837	1.97359	31.6096	N	7.91(1.98,31.64)	7.91(1.98,31.64)	7.91(12.05)	2.98(-0.41)	1.73(-0.86)	7.90(1.97)	N	N
Investigations	10022891	Renal and urinary tract investigations and urinalyses	10038362	Urinary tract function analyses NEC	10049179	Urine output increased	10059896	2	17092	3612	117914630	3.81994	0.954891	15.2813	N	3.81961	0.954963	15.2775	N	4.16067	N	1.93284	0.977097	-0.689621	2.64382	N	-	3.81805	0.954418	15.2737	N	3.82(0.95,15.28)	3.82(0.95,15.28)	3.82(4.16)	1.93(-0.69)	1.29(-1.31)	3.82(0.95)	N	N
Gastrointestinal disorders	10017947	Gastrointestinal motility and defaecation conditions	10017977	Gastrointestinal dyskinetic disorders	10017950	Bowel movement irregularity	10063541	2	17092	8385	117909857	1.64545	0.411411	6.58101	N	1.64537	0.411459	6.57964	N	0.50619	N	0.718279	0.437096	-1.22923	2.10342	N	-	1.64522	0.411353	6.58009	N	1.65(0.41,6.58)	1.65(0.41,6.58)	1.65(0.51)	0.72(-1.23)	0.54(-2.05)	1.65(0.41)	N	N
Nervous system disorders	10029205	Neurological disorders NEC	10029305	Cortical dysfunction NEC	10011168	Anosognosia	10068346	2	17092	377	117917865	36.5995	9.11894	146.895	N	36.5954	9.11938	146.854	N	68.8802	N	5.18616	1.50761	-0.164982	3.1802	N	-	36.4075	9.0711	146.124	Y	36.60(9.12,146.89)	36.60(9.12,146.85)	36.60(68.88)	5.19(-0.16)	2.17(-0.42)	36.41(9.07)	N	N
Investigations	10022891	Renal and urinary tract investigations and urinalyses	10038362	Renal function analyses	10038454	Renal function test abnormal	10061480	2	17092	6196	117912046	2.22681	0.556737	8.90672	N	2.22667	0.556791	8.9047	N	1.35118	N	1.15463	0.660057	-1.00637	2.32649	N	-	2.22627	0.556602	8.90456	N	2.23(0.56,8.91)	2.23(0.56,8.90)	2.23(1.35)	1.15(-1.01)	0.84(-1.75)	2.23(0.56)	N	N
Metabolism and nutrition disorders	10027433	Metabolism disorders NEC	10000546	Metabolic disorders NEC	10027428	Metabolic disorder	10058097	2	17092	5493	117912749	2.51182	0.627975	10.047	N	2.51164	0.628032	10.0446	N	1.819	N	1.32831	0.739647	-0.926835	2.40613	N	-	2.51109	0.627793	10.044	N	2.51(0.63,10.05)	2.51(0.63,10.04)	2.51(1.82)	1.33(-0.93)	0.95(-1.65)	2.51(0.63)	N	N
Gastrointestinal disorders	10017947	Gastrointestinal inflammatory conditions	10017969	Gastrointestinal inflammatory disorders NEC	10017921	Gastrointestinal inflammation	10064147	2	17092	7539	117910703	1.83011	0.457573	7.3197	N	1.83001	0.457623	7.31812	N	0.752759	N	0.871678	0.519231	-1.14713	2.18559	N	-	1.82979	0.457493	7.31843	N	1.83(0.46,7.32)	1.83(0.46,7.32)	1.83(0.75)	0.87(-1.15)	0.65(-1.94)	1.83(0.46)	N	N
Vascular disorders	10047065	Vascular disorders NEC	10047066	Site specific vascular disorders NEC	10057188	Aortic disorder	10058648	2	17092	767	117917475	17.9895	4.49055	72.0677	N	17.9875	4.49078	72.0481	N	32.003	N	4.16538	1.43231	-0.236961	3.10158	N	-	17.9434	4.47902	71.8828	Y	17.99(4.49,72.07)	17.99(4.49,72.05)	17.99(32.00)	4.17(-0.24)	2.03(-0.56)	17.94(4.48)	N	N
Injury, poisoning and procedural complications	10022117	Bone and joint injuries	10005942	Pelvic fractures and dislocations	10034247	Pelvic fracture	10061161	2	17092	7687	117910555	1.79487	0.448764	7.17873	N	1.79478	0.448813	7.1772	N	0.703761	N	0.843638	0.504521	-1.16183	2.17087	N	-	1.79457	0.448689	7.17754	N	1.79(0.45,7.18)	1.79(0.45,7.18)	1.79(0.70)	0.84(-1.16)	0.63(-1.96)	1.79(0.45)	Y	N
Infections and infestations	10021881	Bacterial infectious disorders	10004018	Staphylococcal infections	10041925	Staphylococcal infection	10058080	2	17092	36487	117881755	0.378047	0.0945349	1.51182	N	0.37812	0.0945685	1.51186	N	2.04609	N	-1.40296	-1.06794	-2.73403	0.598156	N	-	0.378154	0.0945617	1.51224	N	0.38(0.09,1.51)	0.38(0.09,1.51)	0.38(2.05)	-1.40(-2.73)	-1.21(-3.80)	0.38(0.09)	N	N
Neoplasms benign, malignant and unspecified (incl cysts and polyps)	10029104	Endocrine neoplasms benign	10014710	Endocrine neoplasms benign NEC	10014711	Pituitary tumour benign	10061538	2	17092	1569	117916673	8.79406	2.1972	35.1973	N	8.79315	2.19733	35.188	N	13.7963	N	3.13475	1.28881	-0.378805	2.95643	N	-	8.78323	2.19449	35.154	Y	8.79(2.20,35.20)	8.79(2.20,35.19)	8.79(13.80)	3.13(-0.38)	1.78(-0.81)	8.78(2.19)	N	N
Neoplasms benign, malignant and unspecified (incl cysts and polyps)	10029104	Metastases	10027476	Metastases to unknown and unspecified sites	10027471	Metastasis	10062194	2	17092	7998	117910244	1.72507	0.431316	6.89952	N	1.72499	0.431365	6.89807	N	0.609292	N	0.786434	0.474089	-1.19225	2.14043	N	-	1.72481	0.431249	6.89846	N	1.73(0.43,6.90)	1.72(0.43,6.90)	1.72(0.61)	0.79(-1.19)	0.59(-2.00)	1.72(0.43)	Y	N
General disorders and administration site conditions	10018065	General system disorders NEC	10018073	General signs and symptoms NEC	10018072	Effusion	10063045	2	17092	1654	117916588	8.34212	2.08438	33.387	N	8.34126	2.0845	33.3781	N	12.9069	N	3.05873	1.27441	-0.393128	2.94194	N	-	8.3324	2.08195	33.348	Y	8.34(2.08,33.39)	8.34(2.08,33.38)	8.34(12.91)	3.06(-0.39)	1.76(-0.84)	8.33(2.08)	N	N
Neoplasms benign, malignant and unspecified (incl cysts and polyps)	10029104	Gastrointestinal neoplasms benign	10017987	Lower gastrointestinal neoplasms benign	10024948	Colorectal adenoma	10087276	2	17092	1440	117916802	9.58187	2.39384	38.3535	N	9.58087	2.39398	38.3432	N	15.3494	N	3.25836	1.31095	-0.356808	2.97871	N	-	9.56897	2.39062	38.3018	Y	9.58(2.39,38.35)	9.58(2.39,38.34)	9.58(15.35)	3.26(-0.36)	1.82(-0.78)	9.57(2.39)	N	N
Immune system disorders	10021428	Allergic conditions	10001708	Allergies to foods, food additives, drugs and other chemicals	10001737	Reaction to excipient	10079925	2	17092	12605	117905637	1.09453	0.273681	4.37737	N	1.09452	0.273722	4.37662	N	0.0163248	N	0.130281	0.0854055	-1.58082	1.75163	N	-	1.09451	0.273674	4.37727	N	1.09(0.27,4.38)	1.09(0.27,4.38)	1.09(0.02)	0.13(-1.58)	0.10(-2.49)	1.09(0.27)	N	N
Gastrointestinal disorders	10017947	Gastrointestinal signs and symptoms	10018012	Abdominal findings abnormal	10000063	Gastrointestinal sounds abnormal	10067715	2	17092	7519	117910723	1.83498	0.45879	7.33917	N	1.83488	0.45884	7.33759	N	0.759593	N	0.87551	0.521231	-1.14513	2.18759	N	-	1.83466	0.45871	7.33789	N	1.83(0.46,7.34)	1.83(0.46,7.34)	1.83(0.76)	0.88(-1.15)	0.65(-1.94)	1.83(0.46)	N	N
Injury, poisoning and procedural complications	10022117	Injuries NEC	10022114	Site specific injuries NEC	10040759	Neck injury	10062211	2	17092	3545	117914697	3.89214	0.972932	15.5702	N	3.8918	0.973005	15.5664	N	4.29522	N	1.95983	0.98632	-0.680411	2.65305	N	-	3.89017	0.97244	15.5624	N	3.89(0.97,15.57)	3.89(0.97,15.57)	3.89(4.30)	1.96(-0.68)	1.30(-1.29)	3.89(0.97)	N	N
Congenital, familial and genetic disorders	10010331	Metabolic and nutritional disorders congenital	10027424	Inborn errors of lipid metabolism	10059674	Type V hyperlipidaemia	10060755	2	17092	654	117917588	21.0978	5.2648	84.5462	N	21.0955	5.26506	84.5231	N	38.1693	N	4.39467	1.45372	-0.216102	3.12355	N	-	21.0342	5.24892	84.2913	Y	21.10(5.26,84.55)	21.10(5.27,84.52)	21.10(38.17)	4.39(-0.22)	2.07(-0.52)	21.03(5.25)	N	N
Injury, poisoning and procedural complications	10022117	Medication errors and other product use errors and issues	10079145	Accidental exposures to product	10073316	Accidental exposure to product	10073317	2	17092	85849	117832393	0.160608	0.0401627	0.642259	N	0.160706	0.0401938	0.642548	N	8.77268	N	-2.63733	-2.16398	-3.83003	-0.49792	N	-	0.160726	0.0401921	0.64273	N	0.16(0.04,0.64)	0.16(0.04,0.64)	0.16(8.77)	-2.64(-3.83)	-2.37(-4.97)	0.16(0.04)	N	N
Cardiac disorders	10007541	Myocardial disorders	10028593	Myocardial disorders NEC	10028590	Ventricular dysfunction	10059056	2	17092	2534	117915708	5.44505	1.36091	21.7859	N	5.44453	1.361	21.7803	N	7.25084	N	2.44388	1.13316	-0.533847	2.80018	N	-	5.44103	1.3599	21.7698	N	5.45(1.36,21.79)	5.44(1.36,21.78)	5.44(7.25)	2.44(-0.53)	1.53(-1.07)	5.44(1.36)	N	N
Nervous system disorders	10029205	Central nervous system vascular disorders	10007963	Central nervous system haemorrhages and cerebrovascular accidents	10007948	Ischaemic cerebral infarction	10060840	2	17092	1778	117916464	7.76032	1.93912	31.0567	N	7.75953	1.93924	31.0485	N	11.7638	N	2.95456	1.25365	-0.413782	2.92108	N	-	7.75194	1.93702	31.0231	N	7.76(1.94,31.06)	7.76(1.94,31.05)	7.76(11.76)	2.95(-0.41)	1.72(-0.87)	7.75(1.94)	Y	N
Gastrointestinal disorders	10017947	Exocrine pancreas conditions	10015674	Pancreatic disorders NEC	10027692	Pancreatic failure	10079281	2	17092	1721	117916521	8.01735	2.00329	32.0861	N	8.01653	2.00341	32.0776	N	12.2685	N	3.00151	1.26315	-0.404323	2.93063	N	-	8.00839	2.00105	32.0502	Y	8.02(2.00,32.09)	8.02(2.00,32.08)	8.02(12.27)	3.00(-0.40)	1.74(-0.86)	8.01(2.00)	Y	N
Gastrointestinal disorders	10017947	Gastrointestinal conditions NEC	10017943	Oesophageal disorders NEC	10030168	Oesophageal disorder	10061318	2	17092	4758	117913484	2.89985	0.724958	11.5995	N	2.89963	0.72502	11.5967	N	2.48806	N	1.53547	0.827839	-0.838713	2.49439	N	-	2.89883	0.724703	11.5954	N	2.90(0.72,11.60)	2.90(0.73,11.60)	2.90(2.49)	1.54(-0.84)	1.07(-1.52)	2.90(0.72)	N	N
Respiratory, thoracic and mediastinal disorders	10038738	Respiratory tract signs and symptoms	10079101	Upper respiratory tract signs and symptoms	10046313	Upper-airway cough syndrome	10070488	2	17092	9757	117908485	1.41405	0.353564	5.65541	N	1.41401	0.353609	5.6543	N	0.242403	N	0.499701	0.313098	-1.35318	1.97938	N	-	1.41392	0.35353	5.65488	N	1.41(0.35,5.66)	1.41(0.35,5.65)	1.41(0.24)	0.50(-1.35)	0.38(-2.21)	1.41(0.35)	N	N
Psychiatric disorders	10037175	Psychiatric and behavioural symptoms NEC	10037173	Psychiatric symptoms NEC	10037180	Psychiatric symptom	10061472	2	17092	7278	117910964	1.89574	0.47398	7.58226	N	1.89564	0.474031	7.58061	N	0.846148	N	0.922496	0.545545	-1.12083	2.21191	N	-	1.89539	0.473892	7.58086	N	1.90(0.47,7.58)	1.90(0.47,7.58)	1.90(0.85)	0.92(-1.12)	0.68(-1.91)	1.90(0.47)	N	N
Cardiac disorders	10007541	Cardiac valve disorders	10046973	Cardiac valve disorders NEC	10046971	Heart valve incompetence	10067660	2	17092	3182	117915060	4.33617	1.08388	17.3473	N	4.33578	1.08396	17.3429	N	5.12975	N	2.11559	1.03734	-0.629469	2.70415	N	-	4.33368	1.08326	17.3374	N	4.34(1.08,17.35)	4.34(1.08,17.34)	4.34(5.13)	2.12(-0.63)	1.38(-1.21)	4.33(1.08)	N	N
Psychiatric disorders	10037175	Depressed mood disorders and disturbances	10012375	Mood alterations with depressive symptoms	10027938	Negative thoughts	10058672	2	17092	3374	117914868	4.08941	1.02222	16.3597	N	4.08905	1.0223	16.3556	N	4.66458	N	2.03112	1.01013	-0.656636	2.6769	N	-	4.08722	1.02168	16.3509	N	4.09(1.02,16.36)	4.09(1.02,16.36)	4.09(4.66)	2.03(-0.66)	1.34(-1.26)	4.09(1.02)	N	N
Reproductive system and breast disorders	10038604	Breast disorders	10006232	Breast disorders NEC	10040675	Breast enlargement	10006242	2	17092	9925	117908317	1.39012	0.347579	5.55966	N	1.39007	0.347624	5.55858	N	0.218891	N	0.475076	0.298622	-1.36766	1.9649	N	-	1.38999	0.347548	5.55916	N	1.39(0.35,5.56)	1.39(0.35,5.56)	1.39(0.22)	0.48(-1.37)	0.37(-2.23)	1.39(0.35)	N	N
Musculoskeletal and connective tissue disorders	10028395	Joint disorders	10023213	Psoriatic arthropathies	10037163	Psoriatic arthropathy	10037162	2	17092	33041	117885201	0.417487	0.104397	1.66954	N	0.417555	0.104431	1.66955	N	1.62525	N	-1.25984	-0.948552	-2.61465	0.71755	N	-	0.417591	0.104423	1.66996	N	0.42(0.10,1.67)	0.42(0.10,1.67)	0.42(1.63)	-1.26(-2.61)	-1.08(-3.67)	0.42(0.10)	Y	N
Musculoskeletal and connective tissue disorders	10028395	Bone disorders (excl congenital and fractures)	10005959	Bone disorders NEC	10027658	Exostosis	10015688	2	17092	8430	117909812	1.63666	0.409215	6.54587	N	1.63659	0.409263	6.54451	N	0.49515	N	0.710559	0.432855	-1.23347	2.09918	N	-	1.63644	0.409159	6.54497	N	1.64(0.41,6.55)	1.64(0.41,6.54)	1.64(0.50)	0.71(-1.23)	0.54(-2.06)	1.64(0.41)	N	N
Infections and infestations	10021881	Infections - pathogen unspecified	10021879	Lower respiratory tract and lung infections	10025101	Pneumonia aspiration	10035669	2	17092	23756	117894486	0.580707	0.14521	2.32231	N	0.580756	0.145245	2.32212	N	0.605369	N	-0.783907	-0.566871	-2.233	1.09926	N	-	0.580792	0.145231	2.32264	N	0.58(0.15,2.32)	0.58(0.15,2.32)	0.58(0.61)	-0.78(-2.23)	-0.66(-3.25)	0.58(0.15)	Y	N
Psychiatric disorders	10037175	Anxiety disorders and symptoms	10002861	Fear symptoms and phobic disorders (incl social phobia)	10068299	Fear	10016275	2	17092	32582	117885660	0.42337	0.105868	1.69307	N	0.423438	0.105902	1.69307	N	1.57046	N	-1.23966	-0.931877	-2.59798	0.734226	N	-	0.423473	0.105894	1.69348	N	0.42(0.11,1.69)	0.42(0.11,1.69)	0.42(1.57)	-1.24(-2.60)	-1.06(-3.66)	0.42(0.11)	N	N
Cardiac disorders	10007541	Heart failures	10019280	Heart failures NEC	10019281	Cardiac failure acute	10007556	2	17092	6891	117911351	2.00221	0.500595	8.00819	N	2.0021	0.500647	8.00642	N	1.00291	N	1.0013	0.585467	-1.08092	2.25186	N	-	2.00181	0.500493	8.00656	N	2.00(0.50,8.01)	2.00(0.50,8.01)	2.00(1.00)	1.00(-1.08)	0.74(-1.86)	2.00(0.50)	Y	N
Vascular disorders	10047065	Vascular disorders NEC	10047066	Non-site specific vascular disorders NEC	10047067	Capillary disorder	10007189	2	17092	598	117917644	23.0736	5.75668	92.482	N	23.071	5.75697	92.4566	N	42.0881	N	4.5234	1.46446	-0.205723	3.13464	N	-	22.9974	5.73769	92.1767	Y	23.07(5.76,92.48)	23.07(5.76,92.46)	23.07(42.09)	4.52(-0.21)	2.09(-0.50)	23.00(5.74)	N	N
Infections and infestations	10021881	Fungal infectious disorders	10017528	Fungal infections NEC	10017536	Fungal infection	10017533	2	17092	40004	117878238	0.3448	0.0862215	1.37886	N	0.344877	0.0862547	1.37894	N	2.48965	N	-1.53571	-1.18038	-2.84647	0.485707	N	-	0.344909	0.0862489	1.37929	N	0.34(0.09,1.38)	0.34(0.09,1.38)	0.34(2.49)	-1.54(-2.85)	-1.33(-3.93)	0.34(0.09)	N	N
Musculoskeletal and connective tissue disorders	10028395	Joint disorders	10023213	Joint related disorders NEC	10027685	Rotator cuff syndrome	10039227	2	17092	15563	117902679	0.886477	0.221662	3.54522	N	0.88649	0.221702	3.5447	N	0.0290686	N	-0.1738	-0.118283	-1.78447	1.5479	N	-	0.886505	0.221669	3.54533	N	0.89(0.22,3.55)	0.89(0.22,3.54)	0.89(0.03)	-0.17(-1.78)	-0.14(-2.73)	0.89(0.22)	N	N
Nervous system disorders	10029205	Neurological disorders NEC	10029305	Disturbances in consciousness NEC	10013509	Sedation	10039897	2	17092	53426	117864816	0.258148	0.0645536	1.03233	N	0.258235	0.0645858	1.0325	N	4.26313	N	-1.95309	-1.54344	-3.20951	0.122634	N	-	0.258262	0.0645823	1.03278	N	0.26(0.06,1.03)	0.26(0.06,1.03)	0.26(4.26)	-1.95(-3.21)	-1.72(-4.31)	0.26(0.06)	N	N
Metabolism and nutrition disorders	10027433	Glucose metabolism disorders (incl diabetes mellitus)	10018424	Hyperglycaemic conditions NEC	10020638	Glucose tolerance impaired	10018429	2	17092	8359	117909883	1.65057	0.41269	6.60149	N	1.65049	0.412738	6.60011	N	0.512655	N	0.722759	0.439552	-1.22677	2.10588	N	-	1.65033	0.412632	6.60056	N	1.65(0.41,6.60)	1.65(0.41,6.60)	1.65(0.51)	0.72(-1.23)	0.55(-2.05)	1.65(0.41)	N	N
Gastrointestinal disorders	10017947	Gastrointestinal ulceration and perforation	10018027	Gastric ulcers and perforation	10017847	Gastric ulcer haemorrhage	10017826	2	17092	14068	117904174	0.980695	0.245219	3.92205	N	0.980697	0.24526	3.92143	N	0.000759847	N	-0.0281163	-0.0189304	-1.68513	1.64727	N	-	0.9807	0.24522	3.92207	N	0.98(0.25,3.92)	0.98(0.25,3.92)	0.98(0.00)	-0.03(-1.69)	-0.02(-2.62)	0.98(0.25)	Y	N
Skin and subcutaneous tissue disorders	10040785	Cornification and dystrophic skin disorders	10011063	Skin dystrophies	10040837	Skin wrinkling	10040954	2	17092	3432	117914810	4.0203	1.00495	16.0831	N	4.01994	1.00503	16.0791	N	4.5349	N	2.00654	1.00201	-0.664744	2.66876	N	-	4.01819	1.00443	16.0747	N	4.02(1.00,16.08)	4.02(1.01,16.08)	4.02(4.53)	2.01(-0.66)	1.33(-1.27)	4.02(1.00)	N	N
Skin and subcutaneous tissue disorders	10040785	Epidermal and dermal conditions	10014982	Dermal and epidermal conditions NEC	10012424	Skin warm	10040952	2	17092	52957	117865285	0.260435	0.0651256	1.04147	N	0.260522	0.0651578	1.04165	N	4.19967	N	-1.94037	-1.53218	-3.19825	0.133894	N	-	0.26055	0.0651542	1.04193	N	0.26(0.07,1.04)	0.26(0.07,1.04)	0.26(4.20)	-1.94(-3.20)	-1.71(-4.30)	0.26(0.07)	N	N
Surgical and medical procedures	10042613	Male genital tract therapeutic procedures	10025506	Prostatic therapeutic procedures	10036967	Transurethral prostatectomy	10044445	2	17092	393	117917849	35.1095	8.74899	140.893	N	35.1055	8.74941	140.854	N	65.9326	N	5.12651	1.50444	-0.167885	3.17676	N	-	34.9328	8.70496	140.184	Y	35.11(8.75,140.89)	35.11(8.75,140.85)	35.11(65.93)	5.13(-0.17)	2.17(-0.43)	34.93(8.70)	N	N
Infections and infestations	10021881	Viral infectious disorders	10047438	Hepatitis virus infections	10085260	Hepatitis C	10019744	2	17092	23025	117895217	0.599147	0.14982	2.39605	N	0.599194	0.149856	2.39585	N	0.536262	N	-0.73882	-0.532055	-2.19819	1.13408	N	-	0.599229	0.149841	2.39638	N	0.60(0.15,2.40)	0.60(0.15,2.40)	0.60(0.54)	-0.74(-2.20)	-0.62(-3.21)	0.60(0.15)	Y	N
Infections and infestations	10021881	Infections - pathogen unspecified	10021879	Skin structures and soft tissue infections	10040786	Subcutaneous abscess	10042343	2	17092	5875	117912367	2.34849	0.587151	9.39351	N	2.34833	0.587206	9.39135	N	1.54788	N	1.23135	0.695855	-0.970597	2.36231	N	-	2.34787	0.586996	9.39104	N	2.35(0.59,9.39)	2.35(0.59,9.39)	2.35(1.55)	1.23(-0.97)	0.89(-1.71)	2.35(0.59)	N	N
General disorders and administration site conditions	10018065	General system disorders NEC	10018073	Feelings and sensations NEC	10068759	Hunger	10020466	2	17092	14749	117903493	0.935408	0.233897	3.74092	N	0.935416	0.233936	3.74035	N	0.00891811	N	-0.0963067	-0.0650375	-1.73123	1.60116	N	-	0.935425	0.233901	3.74099	N	0.94(0.23,3.74)	0.94(0.23,3.74)	0.94(0.01)	-0.10(-1.73)	-0.08(-2.67)	0.94(0.23)	N	N
Neoplasms benign, malignant and unspecified (incl cysts and polyps)	10029104	Renal and urinary tract neoplasms malignant and unspecified	10038364	Bladder neoplasms malignant	10005013	Bladder cancer	10005003	2	17092	58656	117859586	0.23512	0.0587953	0.940235	N	0.235209	0.0588272	0.940441	N	4.97578	N	-2.08782	-1.66338	-3.32945	0.00268571	N	-	0.235236	0.0588242	0.940697	N	0.24(0.06,0.94)	0.24(0.06,0.94)	0.24(4.98)	-2.09(-3.33)	-1.85(-4.44)	0.24(0.06)	Y	N
Nervous system disorders	10029205	Encephalopathies	10014623	Encephalopathies NEC	10014632	Hypertensive encephalopathy	10020803	2	17092	826	117917416	16.7046	4.17033	66.9114	N	16.7027	4.17054	66.8932	N	29.4541	N	4.05873	1.42125	-0.247787	3.09029	N	-	16.6648	4.1604	66.7521	Y	16.70(4.17,66.91)	16.70(4.17,66.89)	16.70(29.45)	4.06(-0.25)	2.01(-0.58)	16.66(4.16)	Y	N
Skin and subcutaneous tissue disorders	10040785	Epidermal and dermal conditions	10014982	Dermal and epidermal conditions NEC	10012424	Yellow skin	10048245	2	17092	6419	117911823	2.14945	0.537399	8.59721	N	2.14931	0.537452	8.59528	N	1.22884	N	1.10364	0.635701	-1.03071	2.30212	N	-	2.14896	0.537276	8.59524	N	2.15(0.54,8.60)	2.15(0.54,8.60)	2.15(1.23)	1.10(-1.03)	0.81(-1.79)	2.15(0.54)	N	N
Psychiatric disorders	10037175	Disturbances in thinking and perception	10013511	Perception disturbances NEC	10082213	Illusion	10021403	2	17092	3322	117914920	4.15342	1.03822	16.6159	N	4.15305	1.03829	16.6117	N	4.78494	N	2.05351	1.01745	-0.649328	2.68423	N	-	4.15116	1.03765	16.6068	N	4.15(1.04,16.62)	4.15(1.04,16.61)	4.15(4.78)	2.05(-0.65)	1.35(-1.24)	4.15(1.04)	N	N
Investigations	10022891	Renal and urinary tract investigations and urinalyses	10038362	Urinary tract histopathology procedures	10046569	Biopsy kidney	10004782	2	17092	1116	117917126	12.3637	3.08798	49.5023	N	12.3624	3.08815	49.489	N	20.8494	N	3.62551	1.3681	-0.300156	3.03636	N	-	12.3421	3.08257	49.4156	Y	12.36(3.09,49.50)	12.36(3.09,49.49)	12.36(20.85)	3.63(-0.30)	1.92(-0.68)	12.34(3.08)	N	N
Infections and infestations	10021881	Viral infectious disorders	10047438	Viral infections NEC	10047465	Viral infection	10047461	2	17092	49194	117869048	0.280366	0.0701093	1.12118	N	0.28045	0.0701418	1.12133	N	3.69369	N	-1.83404	-1.43851	-3.10459	0.227569	N	-	0.280479	0.0701377	1.12163	N	0.28(0.07,1.12)	0.28(0.07,1.12)	0.28(3.69)	-1.83(-3.10)	-1.61(-4.20)	0.28(0.07)	N	N
Cardiac disorders	10007541	Cardiac arrhythmias	10007521	Cardiac conduction disorders	10000032	Bifascicular block	10057393	2	17092	208	117918034	66.3367	16.479	267.041	N	66.3291	16.4798	266.967	N	127.463	N	6.03797	1.5415	-0.136328	3.21933	N	-	65.7069	16.3225	264.505	Y	66.34(16.48,267.04)	66.33(16.48,266.97)	66.33(127.46)	6.04(-0.14)	2.24(-0.36)	65.71(16.32)	Y	N
Respiratory, thoracic and mediastinal disorders	10038738	Upper respiratory tract disorders (excl infections)	10046304	Pharyngeal disorders (excl infections and neoplasms)	10034823	Oropharyngeal swelling	10031118	2	17092	1494	117916748	9.23553	2.3074	36.9659	N	9.23457	2.30753	36.9561	N	14.6663	N	3.20532	1.30164	-0.366054	2.96934	N	-	9.22356	2.30441	36.918	Y	9.24(2.31,36.97)	9.23(2.31,36.96)	9.23(14.67)	3.21(-0.37)	1.80(-0.79)	9.22(2.30)	N	N
Investigations	10022891	Cardiac and vascular investigations (excl enzyme tests)	10007512	ECG investigations	10053104	Electrocardiogram QRS complex shortened	10051158	2	17092	371	117917871	37.1914	9.26587	149.279	N	37.1872	9.26631	149.238	N	70.0508	N	5.20919	1.5088	-0.163897	3.18149	N	-	36.9932	9.21647	148.483	Y	37.19(9.27,149.28)	37.19(9.27,149.24)	37.19(70.05)	5.21(-0.16)	2.17(-0.42)	36.99(9.22)	Y	N
General disorders and administration site conditions	10018065	Therapeutic and nontherapeutic effects (excl toxicity)	10062915	Therapeutic and nontherapeutic responses	10043409	Idiosyncratic drug reaction	10049998	2	17092	799	117917443	17.269	4.31101	69.1764	N	17.2671	4.31123	69.1576	N	30.5738	N	4.10656	1.4263	-0.242839	3.09544	N	-	17.2265	4.30039	69.0061	Y	17.27(4.31,69.18)	17.27(4.31,69.16)	17.27(30.57)	4.11(-0.24)	2.02(-0.57)	17.23(4.30)	N	N
Infections and infestations	10021881	Infections - pathogen unspecified	10021879	Infections NEC	10021902	Localised infection	10024774	2	17092	24287	117893955	0.568008	0.142034	2.27152	N	0.568059	0.14207	2.27135	N	0.65696	N	-0.815797	-0.591645	-2.25777	1.07448	N	-	0.568095	0.142056	2.27186	N	0.57(0.14,2.27)	0.57(0.14,2.27)	0.57(0.66)	-0.82(-2.26)	-0.69(-3.28)	0.57(0.14)	N	N
Infections and infestations	10021881	Infections - pathogen unspecified	10021879	Abdominal and gastrointestinal infections	10017967	Appendicitis	10003011	2	17092	11686	117906556	1.18062	0.295203	4.72169	N	1.1806	0.295246	4.72084	N	0.0552478	N	0.239478	0.155027	-1.51121	1.82127	N	-	1.18057	0.29519	4.72148	N	1.18(0.30,4.72)	1.18(0.30,4.72)	1.18(0.06)	0.24(-1.51)	0.19(-2.40)	1.18(0.30)	Y	N
Respiratory, thoracic and mediastinal disorders	10038738	Respiratory disorders NEC	10038716	Breathing abnormalities	10006334	Nocturnal dyspnoea	10049235	2	17092	1588	117916654	8.68884	2.17093	34.7758	N	8.68794	2.17106	34.7666	N	13.5892	N	3.11741	1.28558	-0.382018	2.95317	N	-	8.67827	2.16829	34.7335	Y	8.69(2.17,34.78)	8.69(2.17,34.77)	8.69(13.59)	3.12(-0.38)	1.78(-0.82)	8.68(2.17)	N	N
General disorders and administration site conditions	10018065	Tissue disorders NEC	10007867	Mass conditions NEC	10057175	Cyst	10011732	2	17092	13890	117904352	0.993264	0.248362	3.97232	N	0.993265	0.248402	3.97168	N	9.13386e-05	N	-0.0097483	-0.00663193	-1.67284	1.65957	N	-	0.993266	0.248362	3.97233	N	0.99(0.25,3.97)	0.99(0.25,3.97)	0.99(0.00)	-0.01(-1.67)	-0.01(-2.60)	0.99(0.25)	N	N
Renal and urinary disorders	10038359	Nephropathies	10029149	Nephropathies and tubular disorders NEC	10029150	Nephropathy toxic	10029155	2	17092	16021	117902221	0.861132	0.215325	3.44385	N	0.861148	0.215364	3.44335	N	0.0447778	N	-0.215638	-0.1474	-1.81358	1.51878	N	-	0.861165	0.215334	3.44398	N	0.86(0.22,3.44)	0.86(0.22,3.44)	0.86(0.04)	-0.22(-1.81)	-0.18(-2.77)	0.86(0.22)	Y	N
Investigations	10022891	Immunology and allergy investigations	10021505	Immunoglobulin analyses	10021477	Blood immunoglobulin E increased	10005591	2	17092	2278	117915964	6.05698	1.51375	24.2358	N	6.05639	1.51385	24.2295	N	8.43576	N	2.5974	1.17285	-0.494276	2.83997	N	-	6.05195	1.5125	24.2157	N	6.06(1.51,24.24)	6.06(1.51,24.23)	6.06(8.44)	2.60(-0.49)	1.59(-1.00)	6.05(1.51)	N	N
Psychiatric disorders	10037175	Psychiatric disorders NEC	10037176	Substance related and addictive disorders	10079102	Drug dependence	10013663	2	17092	414307	117503935	0.0331869	0.00829906	0.132711	N	0.0333001	0.0083287	0.133141	N	56.3241	N	-4.90813	-4.34708	-6.01311	-2.68105	N	-	0.0333047	0.00832852	0.133182	N	0.03(0.01,0.13)	0.03(0.01,0.13)	0.03(56.32)	-4.91(-6.01)	-4.60(-7.19)	0.03(0.01)	Y	N
Skin and subcutaneous tissue disorders	10040785	Epidermal and dermal conditions	10014982	Bullous conditions	10006555	Pemphigoid	10034277	2	17092	11675	117906567	1.18173	0.295481	4.72614	N	1.18171	0.295524	4.72529	N	0.0558778	N	0.240836	0.155881	-1.51036	1.82212	N	-	1.18168	0.295468	4.72593	N	1.18(0.30,4.73)	1.18(0.30,4.73)	1.18(0.06)	0.24(-1.51)	0.19(-2.40)	1.18(0.30)	Y	N
Gastrointestinal disorders	10017947	Dental and gingival conditions	10044018	Dental disorders NEC	10044037	Tooth disorder	10044034	2	17092	26905	117891337	0.512727	0.128211	2.05043	N	0.512784	0.128247	2.05033	N	0.925989	N	-0.963476	-0.70793	-2.37405	0.95819	N	-	0.51282	0.128235	2.0508	N	0.51(0.13,2.05)	0.51(0.13,2.05)	0.51(0.93)	-0.96(-2.37)	-0.82(-3.41)	0.51(0.13)	N	N
Vascular disorders	10047065	Arteriosclerosis, stenosis, vascular insufficiency and necrosis	10003216	Peripheral vasoconstriction, necrosis and vascular insufficiency	10034640	Peripheral ischaemia	10034576	2	17092	8916	117909326	1.54744	0.386911	6.18898	N	1.54738	0.386958	6.18772	N	0.387211	N	0.629714	0.387833	-1.27847	2.05414	N	-	1.54726	0.386864	6.18824	N	1.55(0.39,6.19)	1.55(0.39,6.19)	1.55(0.39)	0.63(-1.28)	0.48(-2.11)	1.55(0.39)	N	N
Nervous system disorders	10029205	Mental impairment disorders	10057167	Dementia (excl Alzheimer's type)	10012268	Vascular dementia	10057678	2	17092	760	117917482	18.1552	4.53183	72.7327	N	18.1532	4.53206	72.7129	N	32.3317	N	4.17857	1.43363	-0.235673	3.10292	N	-	18.1082	4.52009	72.5443	Y	18.16(4.53,72.73)	18.15(4.53,72.71)	18.15(32.33)	4.18(-0.24)	2.03(-0.56)	18.11(4.52)	Y	N
Psychiatric disorders	10037175	Sleep disorders and disturbances	10040991	Narcolepsy and associated conditions	10028716	Sleep attacks	10040981	2	17092	855	117917387	16.138	4.02911	64.6382	N	16.1362	4.02932	64.6206	N	28.3303	N	4.00907	1.41585	-0.25309	3.08478	N	-	16.1009	4.01984	64.4896	Y	16.14(4.03,64.64)	16.14(4.03,64.62)	16.14(28.33)	4.01(-0.25)	2.00(-0.59)	16.10(4.02)	N	N
Musculoskeletal and connective tissue disorders	10028395	Connective tissue disorders (excl congenital)	10010761	Connective tissue disorders NEC	10074472	Sjogren's syndrome	10040767	2	17092	6724	117911518	2.05194	0.513026	8.20714	N	2.05182	0.513079	8.20532	N	1.07813	N	1.03669	0.603041	-1.06336	2.26944	N	-	2.05151	0.512917	8.2054	N	2.05(0.51,8.21)	2.05(0.51,8.21)	2.05(1.08)	1.04(-1.06)	0.76(-1.83)	2.05(0.51)	Y	N
Infections and infestations	10021881	Infections - pathogen unspecified	10021879	Eye and eyelid infections	10015909	Conjunctivitis	10010741	2	17092	54603	117863639	0.252581	0.0631615	1.01006	N	0.252668	0.0631937	1.01025	N	4.42274	N	-1.98453	-1.57132	-3.23739	0.0947573	N	-	0.252696	0.0631903	1.01052	N	0.25(0.06,1.01)	0.25(0.06,1.01)	0.25(4.42)	-1.98(-3.24)	-1.75(-4.34)	0.25(0.06)	N	N
Surgical and medical procedures	10042613	Bone and joint therapeutic procedures	10005944	Joint therapeutic procedures	10023221	Knee arthroplasty	10023469	2	17092	17441	117900801	0.791011	0.197793	3.1634	N	0.791035	0.197831	3.16298	N	0.110406	N	-0.338142	-0.234112	-1.90028	1.43206	N	-	0.791059	0.197805	3.16359	N	0.79(0.20,3.16)	0.79(0.20,3.16)	0.79(0.11)	-0.34(-1.90)	-0.28(-2.87)	0.79(0.20)	N	N
Eye disorders	10015919	Ocular haemorrhages and vascular disorders NEC	10047061	Conjunctival and corneal bleeding and vascular disorders	10010728	Conjunctival haemorrhage	10010719	2	17092	8858	117909384	1.55758	0.389444	6.22952	N	1.55751	0.389491	6.22825	N	0.399064	N	0.639127	0.393133	-1.27318	2.05944	N	-	1.55739	0.389396	6.22875	N	1.56(0.39,6.23)	1.56(0.39,6.23)	1.56(0.40)	0.64(-1.27)	0.49(-2.11)	1.56(0.39)	N	N
Surgical and medical procedures	10042613	Therapeutic procedures and supportive care NEC	10043413	Therapeutic procedures NEC	10027700	Life support	10024447	2	17092	885	117917357	15.5909	3.89274	62.4436	N	15.5892	3.89294	62.4266	N	27.2453	N	3.95943	1.41028	-0.25856	3.07912	N	-	15.5563	3.8841	62.305	Y	15.59(3.89,62.44)	15.59(3.89,62.43)	15.59(27.25)	3.96(-0.26)	1.99(-0.60)	15.56(3.88)	N	N
General disorders and administration site conditions	10018065	Tissue disorders NEC	10007867	Mass conditions NEC	10057175	Mass	10026865	2	17092	19456	117898786	0.709076	0.177307	2.8357	N	0.70911	0.177344	2.83538	N	0.238671	N	-0.495857	-0.348847	-2.015	1.31731	N	-	0.70914	0.177323	2.83596	N	0.71(0.18,2.84)	0.71(0.18,2.84)	0.71(0.24)	-0.50(-2.02)	-0.41(-3.00)	0.71(0.18)	N	N
Reproductive system and breast disorders	10038604	Prostatic disorders (excl infections and inflammations)	10036958	Prostatic signs, symptoms and disorders NEC	10036959	Prostatomegaly	10051482	2	17092	4071	117914171	3.38924	0.847262	13.5577	N	3.38896	0.847329	13.5544	N	3.36653	N	1.76034	0.91545	-0.75119	2.58209	N	-	3.38778	0.846898	13.5519	N	3.39(0.85,13.56)	3.39(0.85,13.55)	3.39(3.37)	1.76(-0.75)	1.20(-1.40)	3.39(0.85)	N	N
Musculoskeletal and connective tissue disorders	10028395	Muscle disorders	10028302	Muscle related signs and symptoms NEC	10028326	Muscle fatigue	10049565	2	17092	9758	117908484	1.41391	0.353527	5.65483	N	1.41386	0.353573	5.65372	N	0.242258	N	0.499553	0.313011	-1.35327	1.97929	N	-	1.41378	0.353494	5.6543	N	1.41(0.35,5.65)	1.41(0.35,5.65)	1.41(0.24)	0.50(-1.35)	0.38(-2.21)	1.41(0.35)	N	N
Skin and subcutaneous tissue disorders	10040785	Angioedema and urticaria	10002426	Angioedemas	10002425	Circumoral oedema	10052250	2	17092	2148	117916094	6.42356	1.60531	25.7035	N	6.42293	1.60541	25.6968	N	9.14889	N	2.6821	1.19342	-0.473765	2.86061	N	-	6.41788	1.60389	25.6808	N	6.42(1.61,25.70)	6.42(1.61,25.70)	6.42(9.15)	2.68(-0.47)	1.62(-0.97)	6.42(1.60)	N	N
Neoplasms benign, malignant and unspecified (incl cysts and polyps)	10029104	Metastases	10027476	Metastases to specified sites	10027467	Metastases to lung	10027458	2	17092	11643	117906599	1.18498	0.296293	4.73913	N	1.18496	0.296336	4.73828	N	0.0577344	N	0.244795	0.158368	-1.50787	1.82461	N	-	1.18492	0.29628	4.73892	N	1.18(0.30,4.74)	1.18(0.30,4.74)	1.18(0.06)	0.24(-1.51)	0.19(-2.40)	1.18(0.30)	Y	N
Nervous system disorders	10029205	Neuromuscular disorders	10029317	Autonomic nervous system disorders	10003839	Diabetic autonomic neuropathy	10012645	2	17092	41	117918201	336.538	81.394	1391.48	N	336.499	81.3974	1391.09	N	637.887	N	8.32595	1.57579	-0.146087	3.29767	N	-	320.894	77.6105	1326.79	Y	336.54(81.39,1391.48)	336.50(81.40,1391.09)	336.50(637.89)	8.33(-0.15)	2.30(-0.29)	320.89(77.61)	N	N
Neoplasms benign, malignant and unspecified (incl cysts and polyps)	10029104	Leukaemias	10024324	Myelodysplastic syndromes	10028536	Myelodysplastic syndrome	10028533	2	17092	18627	117899615	0.740639	0.185199	2.96194	N	0.740669	0.185236	2.96158	N	0.181608	N	-0.433044	-0.302743	-1.9689	1.36342	N	-	0.740697	0.185213	2.96217	N	0.74(0.19,2.96)	0.74(0.19,2.96)	0.74(0.18)	-0.43(-1.97)	-0.36(-2.95)	0.74(0.19)	Y	N
Musculoskeletal and connective tissue disorders	10028395	Muscle disorders	10028302	Myopathies	10028640	Myopathy	10028641	2	17092	17735	117900507	0.777896	0.194514	3.11094	N	0.777922	0.194552	3.11054	N	0.126801	N	-0.362256	-0.251432	-1.9176	1.41474	N	-	0.777947	0.194527	3.11115	N	0.78(0.19,3.11)	0.78(0.19,3.11)	0.78(0.13)	-0.36(-1.92)	-0.30(-2.89)	0.78(0.19)	N	N
Respiratory, thoracic and mediastinal disorders	10038738	Upper respiratory tract disorders (excl infections)	10046304	Nasal congestion and inflammations	10028736	Nasal inflammation	10028741	2	17092	1463	117916779	9.43123	2.35625	37.7499	N	9.43024	2.35638	37.7399	N	15.0522	N	3.23553	1.30698	-0.360753	2.97471	N	-	9.41874	2.35312	37.6999	Y	9.43(2.36,37.75)	9.43(2.36,37.74)	9.43(15.05)	3.24(-0.36)	1.81(-0.78)	9.42(2.35)	N	N
Neoplasms benign, malignant and unspecified (incl cysts and polyps)	10029104	Miscellaneous and site unspecified neoplasms malignant and unspecified	10027655	Neoplasms unspecified malignancy and site unspecified NEC	10029111	Neoplasm	10028980	2	17092	14704	117903538	0.938271	0.234612	3.75237	N	0.938279	0.234652	3.75179	N	0.00812017	N	-0.0918989	-0.0620359	-1.72823	1.60416	N	-	0.938287	0.234616	3.75244	N	0.94(0.23,3.75)	0.94(0.23,3.75)	0.94(0.01)	-0.09(-1.73)	-0.07(-2.67)	0.94(0.23)	N	N
Renal and urinary disorders	10038359	Nephropathies	10029149	Nephritis NEC	10029137	Nephritis	10029117	2	17092	6540	117911702	2.10968	0.527458	8.43811	N	2.10955	0.527511	8.43622	N	1.16688	N	1.0767	0.622656	-1.04375	2.28906	N	-	2.10921	0.52734	8.43623	N	2.11(0.53,8.44)	2.11(0.53,8.44)	2.11(1.17)	1.08(-1.04)	0.79(-1.81)	2.11(0.53)	Y	N
Renal and urinary disorders	10038359	Renal disorders (excl nephropathies)	10038430	Renal hypertension and related conditions	10038466	Hypertensive nephropathy	10055171	2	17092	2157	117916085	6.39676	1.59862	25.5962	N	6.39613	1.59872	25.5895	N	9.09668	N	2.67607	1.19199	-0.475194	2.85917	N	-	6.39113	1.59721	25.5737	N	6.40(1.60,25.60)	6.40(1.60,25.59)	6.40(9.10)	2.68(-0.48)	1.62(-0.97)	6.39(1.60)	Y	N
Gastrointestinal disorders	10017947	Oral soft tissue conditions	10031013	Oral soft tissue signs and symptoms	10031021	Oral mucosal blistering	10030995	2	17092	10884	117907358	1.26762	0.316955	5.06969	N	1.26759	0.316999	5.06874	N	0.112967	N	0.342032	0.218657	-1.4476	1.88491	N	-	1.26754	0.316935	5.06937	N	1.27(0.32,5.07)	1.27(0.32,5.07)	1.27(0.11)	0.34(-1.45)	0.27(-2.33)	1.27(0.32)	N	N
Renal and urinary disorders	10038359	Urinary tract signs and symptoms	10046590	Urinary abnormalities	10000196	Urine odour abnormal	10057135	2	17092	7435	117910807	1.85571	0.463972	7.42211	N	1.85561	0.464023	7.42051	N	0.788868	N	0.891713	0.529659	-1.1367	2.19602	N	-	1.85538	0.46389	7.42079	N	1.86(0.46,7.42)	1.86(0.46,7.42)	1.86(0.79)	0.89(-1.14)	0.66(-1.93)	1.86(0.46)	N	N
Eye disorders	10015919	Eye disorders NEC	10015917	Ocular disorders NEC	10030032	Periorbital swelling	10056647	2	17092	20142	117898100	0.684922	0.171267	2.7391	N	0.684959	0.171304	2.7388	N	0.289821	N	-0.545844	-0.385915	-2.05207	1.28024	N	-	0.68499	0.171284	2.73937	N	0.68(0.17,2.74)	0.68(0.17,2.74)	0.68(0.29)	-0.55(-2.05)	-0.45(-3.05)	0.68(0.17)	N	N
Investigations	10022891	Physical examination and organ system status topics	10071940	Physical examination procedures and organ system status	10071941	Body temperature decreased	10005910	2	17092	11412	117906830	1.20897	0.302291	4.83508	N	1.20894	0.302334	4.8342	N	0.0722175	N	0.273702	0.176451	-1.48979	1.8427	N	-	1.20891	0.302276	4.83484	N	1.21(0.30,4.84)	1.21(0.30,4.83)	1.21(0.07)	0.27(-1.49)	0.21(-2.38)	1.21(0.30)	N	N
Psychiatric disorders	10037175	Depressed mood disorders and disturbances	10012375	Depressive disorders	10012401	Major depression	10057840	2	17092	10631	117907611	1.29779	0.324498	5.19037	N	1.29776	0.324542	5.18939	N	0.136621	N	0.375957	0.239326	-1.42694	1.90559	N	-	1.2977	0.324475	5.19	N	1.30(0.32,5.19)	1.30(0.32,5.19)	1.30(0.14)	0.38(-1.43)	0.29(-2.30)	1.30(0.32)	Y	N
Psychiatric disorders	10037175	Manic and bipolar mood disorders and disturbances	10026753	Bipolar disorders	10004938	Bipolar disorder	10057667	2	17092	13256	117904986	1.04077	0.26024	4.16235	N	1.04077	0.260281	4.16166	N	0.00319405	N	0.0576429	0.0380445	-1.62817	1.70426	N	-	1.04076	0.260238	4.16231	N	1.04(0.26,4.16)	1.04(0.26,4.16)	1.04(0.00)	0.06(-1.63)	0.05(-2.55)	1.04(0.26)	Y	N
Renal and urinary disorders	10038359	Bladder and bladder neck disorders (excl calculi)	10004994	Myoneurogenic bladder disorders	10028639	Hypertonic bladder	10020853	2	17092	3052	117915190	4.52087	1.13003	18.0866	N	4.52046	1.13011	18.082	N	5.47991	N	2.17573	1.05606	-0.610783	2.72291	N	-	4.51816	1.12935	18.0757	N	4.52(1.13,18.09)	4.52(1.13,18.08)	4.52(5.48)	2.18(-0.61)	1.41(-1.19)	4.52(1.13)	N	N
Cardiac disorders	10007541	Myocardial disorders	10028593	Myocardial disorders NEC	10028590	Ventricular hypertrophy	10047295	2	17092	3785	117914457	3.64534	0.911261	14.5826	N	3.64503	0.911331	14.579	N	3.83685	N	1.86538	0.953551	-0.713135	2.62024	N	-	3.64364	0.910834	14.5757	N	3.65(0.91,14.58)	3.65(0.91,14.58)	3.65(3.84)	1.87(-0.71)	1.25(-1.34)	3.64(0.91)	N	N
Vascular disorders	10047065	Vascular infections and inflammations	10082207	Vasculitides NEC	10047113	Vasculitis	10047115	2	17092	24947	117893295	0.552978	0.138276	2.21141	N	0.55303	0.138312	2.21126	N	0.722594	N	-0.854476	-0.621856	-2.28798	1.04427	N	-	0.553066	0.138298	2.21176	N	0.55(0.14,2.21)	0.55(0.14,2.21)	0.55(0.72)	-0.85(-2.29)	-0.72(-3.31)	0.55(0.14)	N	N
Nervous system disorders	10029205	Cranial nerve disorders (excl neoplasms)	10011305	Hypoglossal nerve disorders	10020992	Tongue paralysis	10043972	2	17092	4023	117914219	3.42968	0.857367	13.7195	N	3.42939	0.857435	13.7162	N	3.44039	N	1.77745	0.921775	-0.744873	2.58842	N	-	3.42819	0.856995	13.7136	N	3.43(0.86,13.72)	3.43(0.86,13.72)	3.43(3.44)	1.78(-0.74)	1.21(-1.39)	3.43(0.86)	Y	N
Neoplasms benign, malignant and unspecified (incl cysts and polyps)	10029104	Endocrine neoplasms malignant and unspecified	10014713	Endocrine neoplasms malignant and unspecified NEC	10014712	Thyroid neoplasm	10043744	2	17092	2452	117915790	5.62715	1.40639	22.5149	N	5.62661	1.40649	22.5091	N	7.60263	N	2.4913	1.14576	-0.521288	2.8128	N	-	5.62284	1.40531	22.4977	N	5.63(1.41,22.51)	5.63(1.41,22.51)	5.63(7.60)	2.49(-0.52)	1.55(-1.05)	5.62(1.41)	N	N
Infections and infestations	10021881	Viral infectious disorders	10047438	Herpes viral infections	10019972	Herpes virus infection	10019973	2	17092	10417	117907825	1.32445	0.331164	5.29702	N	1.32442	0.331208	5.29601	N	0.158916	N	0.405289	0.257043	-1.40922	1.92331	N	-	1.32435	0.331139	5.29662	N	1.32(0.33,5.30)	1.32(0.33,5.30)	1.32(0.16)	0.41(-1.41)	0.31(-2.28)	1.32(0.33)	N	N
Nervous system disorders	10029205	Cranial nerve disorders (excl neoplasms)	10011305	Olfactory nerve disorders	10030281	Anosmia	10002653	2	17092	30420	117887822	0.453468	0.113394	1.81344	N	0.453532	0.113428	1.8134	N	1.31715	N	-1.14061	-0.850635	-2.51674	0.815474	N	-	0.453568	0.113419	1.81384	N	0.45(0.11,1.81)	0.45(0.11,1.81)	0.45(1.32)	-1.14(-2.52)	-0.97(-3.57)	0.45(0.11)	N	N
Musculoskeletal and connective tissue disorders	10028395	Synovial and bursal disorders	10013361	Synovial disorders	10013360	Synovial cyst	10042858	2	17092	4928	117913314	2.79981	0.699956	11.1992	N	2.7996	0.700016	11.1966	N	2.31275	N	1.48485	0.806956	-0.859578	2.47349	N	-	2.79887	0.69972	11.1955	N	2.80(0.70,11.20)	2.80(0.70,11.20)	2.80(2.31)	1.48(-0.86)	1.04(-1.55)	2.80(0.70)	N	N
Investigations	10022891	Respiratory and pulmonary investigations (excl blood gases)	10038668	Respiratory tract and thoracic imaging procedures	10006476	Chest X-ray abnormal	10008499	2	17092	12352	117905890	1.11695	0.279286	4.46705	N	1.11694	0.279328	4.46627	N	0.0244852	N	0.159528	0.104239	-1.56199	1.77047	N	-	1.11692	0.279278	4.46692	N	1.12(0.28,4.47)	1.12(0.28,4.47)	1.12(0.02)	0.16(-1.56)	0.13(-2.47)	1.12(0.28)	N	N
Skin and subcutaneous tissue disorders	10040785	Skin appendage conditions	10040798	Pilar disorders NEC	10035035	Hair colour changes	10019030	2	17092	14302	117903940	0.964648	0.241207	3.85787	N	0.964652	0.241247	3.85726	N	0.00259053	N	-0.0519126	-0.0349401	-1.70114	1.63126	N	-	0.964657	0.241209	3.8579	N	0.96(0.24,3.86)	0.96(0.24,3.86)	0.96(0.00)	-0.05(-1.70)	-0.04(-2.63)	0.96(0.24)	N	N
Skin and subcutaneous tissue disorders	10040785	Cornification and dystrophic skin disorders	10011063	Skin hypoplasias and atrophies	10040870	Skin atrophy	10040799	2	17092	8035	117910207	1.71713	0.42933	6.86775	N	1.71704	0.429378	6.8663	N	0.598772	N	0.779777	0.470511	-1.19583	2.13685	N	-	1.71687	0.429264	6.8667	N	1.72(0.43,6.87)	1.72(0.43,6.87)	1.72(0.60)	0.78(-1.20)	0.59(-2.01)	1.72(0.43)	N	N
Blood and lymphatic system disorders	10005329	White blood cell disorders	10047954	Neutropenias	10029355	Agranulocytosis	10001507	2	17092	66366	117851876	0.207792	0.0519616	0.830948	N	0.207884	0.0519932	0.831184	N	6.03972	N	-2.26598	-1.8238	-3.48986	-0.157731	N	-	0.207908	0.0519907	0.831414	N	0.21(0.05,0.83)	0.21(0.05,0.83)	0.21(6.04)	-2.27(-3.49)	-2.02(-4.61)	0.21(0.05)	Y	Y
Nervous system disorders	10029205	Neurological disorders NEC	10029305	Paraesthesias and dysaesthesias	10033788	Formication	10017062	2	17092	18283	117899959	0.754577	0.188683	3.01768	N	0.754605	0.188721	3.0173	N	0.15961	N	-0.406155	-0.28317	-1.94933	1.38299	N	-	0.754632	0.188697	3.0179	N	0.75(0.19,3.02)	0.75(0.19,3.02)	0.75(0.16)	-0.41(-1.95)	-0.33(-2.93)	0.75(0.19)	N	N
Investigations	10022891	Renal and urinary tract investigations and urinalyses	10038362	Urinalysis NEC	10046512	Protein urine	10037018	2	17092	2161	117916081	6.38492	1.59566	25.5488	N	6.38429	1.59576	25.5421	N	9.07362	N	2.6734	1.19135	-0.475829	2.85853	N	-	6.37931	1.59426	25.5264	N	6.38(1.60,25.55)	6.38(1.60,25.54)	6.38(9.07)	2.67(-0.48)	1.62(-0.97)	6.38(1.59)	N	N
Reproductive system and breast disorders	10038604	Prostatic disorders (excl infections and inflammations)	10036958	Prostatic signs, symptoms and disorders NEC	10036959	Prostatic disorder	10036956	2	17092	6484	117911758	2.1279	0.532012	8.511	N	2.12777	0.532066	8.50909	N	1.19519	N	1.08911	0.628679	-1.03773	2.29509	N	-	2.12742	0.531892	8.50908	N	2.13(0.53,8.51)	2.13(0.53,8.51)	2.13(1.20)	1.09(-1.04)	0.80(-1.80)	2.13(0.53)	N	N
Pregnancy, puerperium and perinatal conditions	10036585	Maternal complications of labour and delivery	10026906	Labour onset and length abnormalities	10000192	Premature delivery	10036595	2	17092	16317	117901925	0.845508	0.211419	3.38136	N	0.845526	0.211458	3.38088	N	0.0564444	N	-0.242047	-0.165911	-1.83209	1.50027	N	-	0.845545	0.211428	3.38151	N	0.85(0.21,3.38)	0.85(0.21,3.38)	0.85(0.06)	-0.24(-1.83)	-0.20(-2.79)	0.85(0.21)	N	N
Vascular disorders	10047065	Aneurysms and artery dissections	10002363	Aneurysms and dissections non-site specific	10002364	Aneurysm	10002329	2	17092	6298	117911944	2.19075	0.547722	8.76243	N	2.19061	0.547776	8.76045	N	1.29386	N	1.13108	0.648866	-1.01756	2.31529	N	-	2.19023	0.547592	8.76036	N	2.19(0.55,8.76)	2.19(0.55,8.76)	2.19(1.29)	1.13(-1.02)	0.82(-1.77)	2.19(0.55)	N	N
Nervous system disorders	10029205	Neurological disorders NEC	10029305	Neurological signs and symptoms NEC	10029306	Myoclonus	10028622	2	17092	18923	117899319	0.729052	0.182301	2.91559	N	0.729084	0.182339	2.91525	N	0.201348	N	-0.455787	-0.319374	-1.98553	1.34678	N	-	0.729112	0.182316	2.91583	N	0.73(0.18,2.92)	0.73(0.18,2.92)	0.73(0.20)	-0.46(-1.99)	-0.38(-2.97)	0.73(0.18)	N	N
Infections and infestations	10021881	Infections - pathogen unspecified	10021879	Abdominal and gastrointestinal infections	10017967	Peritonitis	10034674	2	17092	32589	117885653	0.423279	0.105845	1.69271	N	0.423347	0.105879	1.6927	N	1.57129	N	-1.23997	-0.932133	-2.59824	0.73397	N	-	0.423382	0.105871	1.69312	N	0.42(0.11,1.69)	0.42(0.11,1.69)	0.42(1.57)	-1.24(-2.60)	-1.06(-3.66)	0.42(0.11)	Y	N
Gastrointestinal disorders	10017947	Gastrointestinal signs and symptoms	10018012	Gastrointestinal signs and symptoms NEC	10027678	Breath odour	10006326	2	17092	6095	117912147	2.26372	0.565961	9.05435	N	2.26357	0.566016	9.05229	N	1.41031	N	1.17833	0.671225	-0.995211	2.33766	N	-	2.26315	0.56582	9.0521	N	2.26(0.57,9.05)	2.26(0.57,9.05)	2.26(1.41)	1.18(-1.00)	0.85(-1.74)	2.26(0.57)	N	N
Injury, poisoning and procedural complications	10022117	Bone and joint injuries	10005942	Limb fractures and dislocations	10075886	Femoral neck fracture	10016450	2	17092	3800	117914442	3.63095	0.907665	14.525	N	3.63064	0.907735	14.5214	N	3.81027	N	1.85968	0.951528	-0.715156	2.61821	N	-	3.62926	0.907242	14.5182	N	3.63(0.91,14.52)	3.63(0.91,14.52)	3.63(3.81)	1.86(-0.72)	1.25(-1.34)	3.63(0.91)	Y	N
Gastrointestinal disorders	10017947	Gastrointestinal haemorrhages NEC	10017959	Gastric and oesophageal haemorrhages	10017751	Gastric haemorrhage	10017788	2	17092	16418	117901824	0.840306	0.210118	3.36055	N	0.840325	0.210157	3.36008	N	0.060683	N	-0.250948	-0.172173	-1.83835	1.49401	N	-	0.840344	0.210128	3.36071	N	0.84(0.21,3.36)	0.84(0.21,3.36)	0.84(0.06)	-0.25(-1.84)	-0.20(-2.80)	0.84(0.21)	Y	N
Vascular disorders	10047065	Vascular disorders NEC	10047066	Non-site specific vascular disorders NEC	10047067	Vasodilatation	10047141	2	17092	38739	117879503	0.356063	0.0890379	1.4239	N	0.356138	0.0890712	1.42397	N	2.32871	N	-1.48936	-1.14094	-2.80703	0.525151	N	-	0.356172	0.089065	1.42433	N	0.36(0.09,1.42)	0.36(0.09,1.42)	0.36(2.33)	-1.49(-2.81)	-1.29(-3.88)	0.36(0.09)	N	N
Psychiatric disorders	10037175	Suicidal and self-injurious behaviours NEC	10042460	Suicidal and self-injurious behaviour	10042459	Completed suicide	10010144	2	17092	151470	117766772	0.0909773	0.0227506	0.363809	N	0.0910837	0.0227809	0.364176	N	18.1631	N	-3.45647	-2.93586	-4.6019	-1.26982	N	-	0.0910957	0.0227802	0.364283	N	0.09(0.02,0.36)	0.09(0.02,0.36)	0.09(18.16)	-3.46(-4.60)	-3.17(-5.76)	0.09(0.02)	Y	N
Congenital, familial and genetic disorders	10010331	Congenital and hereditary disorders NEC	10027664	Congenital disorders NEC	10010445	Conjoined twins	10010688	2	17092	67	117918175	205.941	50.4533	840.614	N	205.917	50.4555	840.382	N	396.023	N	7.64369	1.5704	-0.130949	3.27174	N	-	199.978	48.9923	816.272	Y	205.94(50.45,840.61)	205.92(50.46,840.38)	205.92(396.02)	7.64(-0.13)	2.29(-0.30)	199.98(48.99)	Y	N
General disorders and administration site conditions	10018065	General system disorders NEC	10018073	General signs and symptoms NEC	10018072	Crying	10011469	2	17092	170645	117747597	0.0807413	0.0201909	0.322876	N	0.0808488	0.0202211	0.323254	N	20.9293	N	-3.62844	-3.10074	-4.76678	-1.4347	N	-	0.0808596	0.0202205	0.323349	N	0.08(0.02,0.32)	0.08(0.02,0.32)	0.08(20.93)	-3.63(-4.77)	-3.34(-5.93)	0.08(0.02)	N	N
Metabolism and nutrition disorders	10027433	Glucose metabolism disorders (incl diabetes mellitus)	10018424	Hyperglycaemic conditions NEC	10020638	Metabolic syndrome	10052066	2	17092	1643	117916599	8.39797	2.09832	33.6107	N	8.39711	2.09844	33.6018	N	13.0167	N	3.06835	1.27626	-0.391282	2.94381	N	-	8.38811	2.09586	33.5712	Y	8.40(2.10,33.61)	8.40(2.10,33.60)	8.40(13.02)	3.07(-0.39)	1.76(-0.83)	8.39(2.10)	N	N
General disorders and administration site conditions	10018065	General system disorders NEC	10018073	Asthenic conditions	10003550	Decreased activity	10011953	2	17092	14879	117903363	0.927234	0.231853	3.70823	N	0.927243	0.231893	3.70766	N	0.0114178	N	-0.108965	-0.0736741	-1.73987	1.59252	N	-	0.927253	0.231857	3.7083	N	0.93(0.23,3.71)	0.93(0.23,3.71)	0.93(0.01)	-0.11(-1.74)	-0.09(-2.68)	0.93(0.23)	N	N
Infections and infestations	10021881	Infections - pathogen unspecified	10021879	Abdominal and gastrointestinal infections	10017967	Appendicitis perforated	10003012	2	17092	2695	117915547	5.11976	1.27964	20.4837	N	5.11928	1.27973	20.4785	N	6.62447	N	2.35508	1.10876	-0.558197	2.77571	N	-	5.11622	1.27876	20.4696	N	5.12(1.28,20.48)	5.12(1.28,20.48)	5.12(6.62)	2.36(-0.56)	1.49(-1.10)	5.12(1.28)	Y	N
Investigations	10022891	Neurological, special senses and psychiatric investigations	10029295	Ophthalmic function diagnostic procedures	10030864	Intraocular pressure increased	10022806	2	17092	16160	117902082	0.853723	0.213473	3.41422	N	0.853741	0.213512	3.41373	N	0.0501138	N	-0.2281	-0.156122	-1.8223	1.51006	N	-	0.853759	0.213482	3.41436	N	0.85(0.21,3.41)	0.85(0.21,3.41)	0.85(0.05)	-0.23(-1.82)	-0.19(-2.78)	0.85(0.21)	N	N
Social circumstances	10041244	Lifestyle issues	10024450	Disability issues	10057171	Walking disability	10053204	2	17092	2819	117915423	4.89455	1.22338	19.5823	N	4.89409	1.22347	19.5773	N	6.1926	N	2.29023	1.09023	-0.576678	2.75715	N	-	4.89133	1.22258	19.5694	N	4.89(1.22,19.58)	4.89(1.22,19.58)	4.89(6.19)	2.29(-0.58)	1.46(-1.13)	4.89(1.22)	N	N
Gastrointestinal disorders	10017947	Gastrointestinal vascular conditions	10018031	Gastrointestinal vascular occlusion and infarction	10017997	Intestinal ischaemia	10022680	2	17092	5788	117912454	2.38379	0.595974	9.53474	N	2.38363	0.596031	9.53255	N	1.60584	N	1.25287	0.705712	-0.960746	2.37217	N	-	2.38315	0.595814	9.53218	N	2.38(0.60,9.53)	2.38(0.60,9.53)	2.38(1.61)	1.25(-0.96)	0.90(-1.69)	2.38(0.60)	Y	N
Musculoskeletal and connective tissue disorders	10028395	Musculoskeletal and connective tissue disorders NEC	10028393	Musculoskeletal and connective tissue conditions NEC	10080711	Back disorder	10003983	2	17092	16970	117901272	0.812969	0.203283	3.25122	N	0.81299	0.203322	3.25078	N	0.0860366	N	-0.298651	-0.205924	-1.8721	1.46025	N	-	0.813012	0.203294	3.25139	N	0.81(0.20,3.25)	0.81(0.20,3.25)	0.81(0.09)	-0.30(-1.87)	-0.24(-2.84)	0.81(0.20)	N	N
Skin and subcutaneous tissue disorders	10040785	Epidermal and dermal conditions	10014982	Dermal and epidermal conditions NEC	10012424	Skin swelling	10053262	2	17092	12587	117905655	1.0961	0.274072	4.38363	N	1.09609	0.274114	4.38288	N	0.0168458	N	0.132342	0.0867374	-1.57949	1.75296	N	-	1.09607	0.274066	4.38353	N	1.10(0.27,4.38)	1.10(0.27,4.38)	1.10(0.02)	0.13(-1.58)	0.10(-2.49)	1.10(0.27)	N	N
Investigations	10022891	Water, electrolyte and mineral investigations	10047843	Mineral and electrolyte analyses	10027637	Blood magnesium decreased	10005654	2	17092	8888	117909354	1.55232	0.38813	6.20849	N	1.55226	0.388177	6.20722	N	0.3929	N	0.634251	0.390389	-1.27592	2.0567	N	-	1.55213	0.388083	6.20773	N	1.55(0.39,6.21)	1.55(0.39,6.21)	1.55(0.39)	0.63(-1.28)	0.48(-2.11)	1.55(0.39)	N	N
General disorders and administration site conditions	10018065	General system disorders NEC	10018073	Mucosal findings abnormal	10028114	Oedema mucosal	10030111	2	17092	3068	117915174	4.4973	1.12414	17.9922	N	4.49689	1.12422	17.9876	N	5.43512	N	2.1682	1.05374	-0.613096	2.72058	N	-	4.49461	1.12346	17.9814	N	4.50(1.12,17.99)	4.50(1.12,17.99)	4.50(5.44)	2.17(-0.61)	1.40(-1.19)	4.49(1.12)	N	N
General disorders and administration site conditions	10018065	General system disorders NEC	10018073	General signs and symptoms NEC	10018072	Performance status decreased	10048919	2	17092	8428	117909814	1.63705	0.409312	6.54743	N	1.63698	0.40936	6.54607	N	0.495637	N	0.710901	0.433043	-1.23328	2.09937	N	-	1.63683	0.409256	6.54652	N	1.64(0.41,6.55)	1.64(0.41,6.55)	1.64(0.50)	0.71(-1.23)	0.54(-2.06)	1.64(0.41)	N	N
Investigations	10022891	Neurological, special senses and psychiatric investigations	10029295	Neurologic diagnostic procedures	10029285	Electroencephalogram abnormal	10014408	2	17092	9175	117909067	1.50376	0.37599	6.01424	N	1.5037	0.376036	6.01303	N	0.337405	N	0.588412	0.364402	-1.3019	2.0307	N	-	1.50359	0.375948	6.01356	N	1.50(0.38,6.01)	1.50(0.38,6.01)	1.50(0.34)	0.59(-1.30)	0.45(-2.14)	1.50(0.38)	N	N
Skin and subcutaneous tissue disorders	10040785	Skin appendage conditions	10040798	Nail and nail bed conditions (excl infections and infestations)	10028685	Onychoclasis	10048886	2	17092	9432	117908810	1.46278	0.365746	5.85033	N	1.46273	0.365791	5.84916	N	0.292725	N	0.548565	0.341522	-1.32477	2.00781	N	-	1.46263	0.365708	5.84972	N	1.46(0.37,5.85)	1.46(0.37,5.85)	1.46(0.29)	0.55(-1.32)	0.42(-2.17)	1.46(0.37)	N	N
Gastrointestinal disorders	10017947	Gastrointestinal inflammatory conditions	10017969	Gastrointestinal inflammatory disorders NEC	10017921	Enterocolitis	10014893	2	17092	7188	117911054	1.91948	0.479914	7.67722	N	1.91937	0.479965	7.67554	N	0.880561	N	0.940442	0.554731	-1.11164	2.22111	N	-	1.91912	0.479823	7.67577	N	1.92(0.48,7.68)	1.92(0.48,7.68)	1.92(0.88)	0.94(-1.11)	0.70(-1.90)	1.92(0.48)	Y	N
Hepatobiliary disorders	10019805	Hepatic and hepatobiliary disorders	10019654	Hepatocellular damage and hepatitis NEC	10019833	Hepatocellular injury	10019837	2	17092	23600	117894642	0.584547	0.14617	2.33766	N	0.584595	0.146205	2.33748	N	0.590429	N	-0.774403	-0.559511	-2.22564	1.10662	N	-	0.58463	0.146191	2.338	N	0.58(0.15,2.34)	0.58(0.15,2.34)	0.58(0.59)	-0.77(-2.23)	-0.65(-3.24)	0.58(0.15)	Y	N
Nervous system disorders	10029205	Mental impairment disorders	10057167	Mental impairment (excl dementia and memory loss)	10027375	Cognitive disorder	10057668	2	17092	56150	117862092	0.245619	0.0614206	0.98222	N	0.245707	0.0614526	0.982414	N	4.63323	N	-2.02483	-1.60715	-3.27323	0.0589175	N	-	0.245734	0.0614494	0.982681	N	0.25(0.06,0.98)	0.25(0.06,0.98)	0.25(4.63)	-2.02(-3.27)	-1.79(-4.38)	0.25(0.06)	N	N
Psychiatric disorders	10037175	Depressed mood disorders and disturbances	10012375	Mood alterations with depressive symptoms	10027938	Depressive symptom	10054089	2	17092	3972	117914270	3.47372	0.868373	13.8958	N	3.47343	0.868441	13.8924	N	3.521	N	1.79584	0.928525	-0.73813	2.59518	N	-	3.47218	0.867989	13.8896	N	3.47(0.87,13.90)	3.47(0.87,13.89)	3.47(3.52)	1.80(-0.74)	1.22(-1.38)	3.47(0.87)	N	N
Investigations	10022891	Endocrine investigations (incl sex hormones)	10014706	Parathyroid analyses	10033954	Blood parathyroid hormone increased	10005703	2	17092	3121	117915121	4.42092	1.10505	17.6865	N	4.42052	1.10513	17.682	N	5.29023	N	2.1435	1.0461	-0.620731	2.71292	N	-	4.41833	1.10441	17.6762	N	4.42(1.11,17.69)	4.42(1.11,17.68)	4.42(5.29)	2.14(-0.62)	1.39(-1.20)	4.42(1.10)	N	N
Gastrointestinal disorders	10017947	Gastrointestinal inflammatory conditions	10017969	Colitis (excl infective)	10009888	Colitis microscopic	10056979	2	17092	4487	117913755	3.075	0.768732	12.3003	N	3.07476	0.768796	12.2974	N	2.79884	N	1.62004	0.861766	-0.804817	2.52835	N	-	3.07384	0.76844	12.2956	N	3.08(0.77,12.30)	3.07(0.77,12.30)	3.07(2.80)	1.62(-0.80)	1.12(-1.47)	3.07(0.77)	Y	N
Ear and labyrinth disorders	10013993	Hearing disorders	10019243	Hearing losses	10011879	Deafness bilateral	10052556	2	17092	2333	117915909	5.91418	1.47809	23.6641	N	5.91361	1.47818	23.6579	N	8.15859	N	2.56301	1.16423	-0.502868	2.83132	N	-	5.9094	1.47689	23.6449	N	5.91(1.48,23.66)	5.91(1.48,23.66)	5.91(8.16)	2.56(-0.50)	1.58(-1.02)	5.91(1.48)	Y	N
Nervous system disorders	10029205	Seizures (incl subtypes)	10039911	Seizures and seizure disorders NEC	10039912	Myoclonic epilepsy	10054859	2	17092	1520	117916722	9.07756	2.26797	36.333	N	9.07661	2.2681	36.3233	N	14.3549	N	3.18047	1.29718	-0.370487	2.96485	N	-	9.066	2.26508	36.2868	Y	9.08(2.27,36.33)	9.08(2.27,36.32)	9.08(14.35)	3.18(-0.37)	1.79(-0.80)	9.07(2.27)	Y	N
Vascular disorders	10047065	Vascular hypertensive disorders	10057166	Accelerated and malignant hypertension	10000356	Accelerated hypertension	10000358	2	17092	515	117917727	26.7922	6.68197	107.427	N	26.7892	6.6823	107.397	N	49.4612	N	4.7382	1.48051	-0.190332	3.15135	N	-	26.6895	6.65634	107.015	Y	26.79(6.68,107.43)	26.79(6.68,107.40)	26.79(49.46)	4.74(-0.19)	2.12(-0.47)	26.69(6.66)	N	N
Cardiac disorders	10007541	Myocardial disorders	10028593	Myocardial disorders NEC	10028590	Ventricular hypokinesia	10050510	2	17092	3274	117914968	4.21432	1.05343	16.8596	N	4.21394	1.05351	16.8554	N	4.89964	N	2.0745	1.02424	-0.64255	2.69103	N	-	4.21198	1.05285	16.8503	N	4.21(1.05,16.86)	4.21(1.05,16.86)	4.21(4.90)	2.07(-0.64)	1.36(-1.23)	4.21(1.05)	Y	N
Musculoskeletal and connective tissue disorders	10028395	Joint disorders	10023213	Joint related signs and symptoms	10023226	Joint stiffness	10023230	2	17092	36738	117881504	0.375463	0.0938889	1.50148	N	0.375536	0.0939224	1.50153	N	2.07733	N	-1.41285	-1.07626	-2.74236	0.589834	N	-	0.37557	0.0939157	1.50191	N	0.38(0.09,1.50)	0.38(0.09,1.50)	0.38(2.08)	-1.41(-2.74)	-1.22(-3.81)	0.38(0.09)	N	N
Neoplasms benign, malignant and unspecified (incl cysts and polyps)	10029104	Metastases	10027476	Metastases to specified sites	10027467	Metastases to liver	10027457	2	17092	17990	117900252	0.766868	0.191757	3.06684	N	0.766895	0.191795	3.06645	N	0.141714	N	-0.38285	-0.266288	-1.93245	1.39988	N	-	0.766921	0.19177	3.06705	N	0.77(0.19,3.07)	0.77(0.19,3.07)	0.77(0.14)	-0.38(-1.93)	-0.31(-2.91)	0.77(0.19)	Y	N
Respiratory, thoracic and mediastinal disorders	10038738	Respiratory disorders NEC	10038716	Respiratory tract disorders NEC	10057184	Pulmonary mass	10056342	2	17092	14498	117903744	0.951605	0.237946	3.8057	N	0.95161	0.237986	3.80511	N	0.00492116	N	-0.0715469	-0.0482145	-1.71441	1.61798	N	-	0.951617	0.237949	3.80575	N	0.95(0.24,3.81)	0.95(0.24,3.81)	0.95(0.00)	-0.07(-1.71)	-0.06(-2.65)	0.95(0.24)	N	N
Injury, poisoning and procedural complications	10022117	Procedural related injuries and complications NEC	10069888	Cardiac and vascular procedural complications	10007602	Coronary artery restenosis	10056489	2	17092	661	117917581	20.8744	5.20916	83.649	N	20.8721	5.20942	83.6261	N	37.7261	N	4.37935	1.45239	-0.217398	3.12217	N	-	20.8121	5.19362	83.3995	Y	20.87(5.21,83.65)	20.87(5.21,83.63)	20.87(37.73)	4.38(-0.22)	2.07(-0.52)	20.81(5.19)	Y	N
Surgical and medical procedures	10042613	Gastrointestinal therapeutic procedures	10017998	Gastric therapeutic procedures	10017813	Gastrostomy	10048978	2	17092	1673	117916569	8.24738	2.06072	33.0075	N	8.24653	2.06085	32.9987	N	12.7206	N	3.04227	1.27121	-0.396311	2.93872	N	-	8.23788	2.05835	32.9695	Y	8.25(2.06,33.01)	8.25(2.06,33.00)	8.25(12.72)	3.04(-0.40)	1.75(-0.84)	8.24(2.06)	N	N
Gastrointestinal disorders	10017947	Gastrointestinal inflammatory conditions	10017969	Colitis (excl infective)	10009888	Inflammatory bowel disease	10021972	2	17092	9271	117908971	1.48819	0.372097	5.95195	N	1.48813	0.372143	5.95075	N	0.320184	N	0.573398	0.355813	-1.31048	2.02211	N	-	1.48802	0.372056	5.9513	N	1.49(0.37,5.95)	1.49(0.37,5.95)	1.49(0.32)	0.57(-1.31)	0.44(-2.15)	1.49(0.37)	Y	N
Skin and subcutaneous tissue disorders	10040785	Epidermal and dermal conditions	10014982	Dermal and epidermal conditions NEC	10012424	Papule	10033733	2	17092	15819	117902423	0.872129	0.218075	3.48783	N	0.872144	0.218114	3.48733	N	0.0374875	N	-0.197335	-0.134631	-1.80082	1.53155	N	-	0.87216	0.218083	3.48796	N	0.87(0.22,3.49)	0.87(0.22,3.49)	0.87(0.04)	-0.20(-1.80)	-0.16(-2.75)	0.87(0.22)	N	N
Injury, poisoning and procedural complications	10022117	Bone and joint injuries	10005942	Limb fractures and dislocations	10075886	Patella fracture	10034122	2	17092	2160	117916082	6.38787	1.5964	25.5606	N	6.38724	1.5965	25.554	N	9.07937	N	2.67407	1.19151	-0.47567	2.85869	N	-	6.38226	1.59499	25.5382	N	6.39(1.60,25.56)	6.39(1.60,25.55)	6.39(9.08)	2.67(-0.48)	1.62(-0.97)	6.38(1.59)	N	N
Surgical and medical procedures	10042613	Therapeutic procedures and supportive care NEC	10043413	Therapeutic procedures NEC	10027700	Rehabilitation therapy	10057374	2	17092	3403	117914839	4.05456	1.01351	16.2202	N	4.0542	1.01359	16.2162	N	4.59915	N	2.01878	1.00606	-0.660696	2.67283	N	-	4.05241	1.01298	16.2116	N	4.05(1.01,16.22)	4.05(1.01,16.22)	4.05(4.60)	2.02(-0.66)	1.33(-1.26)	4.05(1.01)	N	N
Nervous system disorders	10029205	Movement disorders (incl parkinsonism)	10028037	Parkinson's disease and parkinsonism	10034005	Parkinsonism	10034010	2	17092	15216	117903026	0.906696	0.226718	3.62608	N	0.906707	0.226757	3.62554	N	0.0191983	N	-0.141273	-0.0958251	-1.76202	1.57037	N	-	0.906719	0.226723	3.62618	N	0.91(0.23,3.63)	0.91(0.23,3.63)	0.91(0.02)	-0.14(-1.76)	-0.11(-2.71)	0.91(0.23)	N	N
Vascular disorders	10047065	Arteriosclerosis, stenosis, vascular insufficiency and necrosis	10003216	Non-site specific necrosis and vascular insufficiency NEC	10029558	Venous stenosis	10048671	2	17092	332	117917910	41.5603	10.3498	166.888	N	41.5556	10.3503	166.842	N	78.6855	N	5.36851	1.51655	-0.156914	3.19002	N	-	41.3127	10.2881	165.894	Y	41.56(10.35,166.89)	41.56(10.35,166.84)	41.56(78.69)	5.37(-0.16)	2.19(-0.40)	41.31(10.29)	N	N
Musculoskeletal and connective tissue disorders	10028395	Muscle disorders	10028302	Muscle pains	10028323	Fibromyalgia	10048439	2	17092	26547	117891695	0.519643	0.129941	2.07809	N	0.519699	0.129976	2.07798	N	0.887913	N	-0.944152	-0.692571	-2.35869	0.97355	N	-	0.519735	0.129964	2.07846	N	0.52(0.13,2.08)	0.52(0.13,2.08)	0.52(0.89)	-0.94(-2.36)	-0.80(-3.39)	0.52(0.13)	N	N
Psychiatric disorders	10037175	Mood disorders and disturbances NEC	10027946	Mood disorders NEC	10027948	Apathy	10002942	2	17092	28316	117889926	0.487172	0.121822	1.94823	N	0.487232	0.121856	1.94815	N	1.07947	N	-1.03721	-0.766921	-2.43304	0.899194	N	-	0.487268	0.121846	1.94861	N	0.49(0.12,1.95)	0.49(0.12,1.95)	0.49(1.08)	-1.04(-2.43)	-0.88(-3.47)	0.49(0.12)	N	N
General disorders and administration site conditions	10018065	Therapeutic and nontherapeutic effects (excl toxicity)	10062915	Withdrawal and rebound effects	10068756	Withdrawal syndrome	10048010	2	17092	65855	117852387	0.209405	0.052365	0.837399	N	0.209497	0.0523966	0.837633	N	5.96881	N	-2.25483	-1.8137	-3.47976	-0.147634	N	-	0.209521	0.0523941	0.837865	N	0.21(0.05,0.84)	0.21(0.05,0.84)	0.21(5.97)	-2.25(-3.48)	-2.01(-4.60)	0.21(0.05)	N	N
Gastrointestinal disorders	10017947	Dental and gingival conditions	10044018	Gingival disorders, signs and symptoms NEC	10082211	Gingival hypertrophy	10018284	2	17092	10059	117908183	1.3716	0.342949	5.48558	N	1.37155	0.342994	5.48452	N	0.201284	N	0.455732	0.287178	-1.3791	1.95345	N	-	1.37148	0.34292	5.48511	N	1.37(0.34,5.49)	1.37(0.34,5.48)	1.37(0.20)	0.46(-1.38)	0.35(-2.24)	1.37(0.34)	N	N
Eye disorders	10015919	Ocular structural change, deposit and degeneration NEC	10042261	Choroid and vitreous structural change, deposit and degeneration	10008776	Vitreous detachment	10047650	2	17092	3088	117915154	4.46817	1.11686	17.8756	N	4.46776	1.11694	17.8711	N	5.37983	N	2.15883	1.05085	-0.615982	2.71769	N	-	4.46552	1.1162	17.865	N	4.47(1.12,17.88)	4.47(1.12,17.87)	4.47(5.38)	2.16(-0.62)	1.40(-1.19)	4.47(1.12)	Y	N
Ear and labyrinth disorders	10013993	Inner ear and VIIIth cranial nerve disorders	10022396	Inner ear signs and symptoms	10022398	Vertigo positional	10047348	2	17092	4303	117913939	3.2065	0.801594	12.8265	N	3.20624	0.801659	12.8234	N	3.03496	N	1.68042	0.885265	-0.781342	2.55187	N	-	3.20521	0.801273	12.8213	N	3.21(0.80,12.83)	3.21(0.80,12.82)	3.21(3.03)	1.68(-0.78)	1.15(-1.44)	3.21(0.80)	N	N
Metabolism and nutrition disorders	10027433	Bone, calcium, magnesium and phosphorus metabolism disorders	10013296	Magnesium metabolism disorders	10025439	Hypermagnesaemia	10020669	2	17092	1644	117916598	8.39287	2.09704	33.5902	N	8.392	2.09717	33.5813	N	13.0067	N	3.06747	1.27609	-0.39145	2.94364	N	-	8.38302	2.09458	33.5508	Y	8.39(2.10,33.59)	8.39(2.10,33.58)	8.39(13.01)	3.07(-0.39)	1.76(-0.83)	8.38(2.09)	N	N
Injury, poisoning and procedural complications	10022117	Bone and joint injuries	10005942	Limb fractures and dislocations	10075886	Humerus fracture	10020462	2	17092	4415	117913827	3.12515	0.781265	12.501	N	3.1249	0.781329	12.498	N	2.88863	N	1.64337	0.870915	-0.795677	2.53751	N	-	3.12394	0.780962	12.4961	N	3.13(0.78,12.50)	3.12(0.78,12.50)	3.12(2.89)	1.64(-0.80)	1.13(-1.46)	3.12(0.78)	N	N
Investigations	10022891	Lipid analyses	10024580	Cholesterol analyses	10008651	High density lipoprotein decreased	10020060	2	17092	4688	117913554	2.94316	0.73578	11.7728	N	2.94293	0.735843	11.7699	N	2.56446	N	1.55685	0.836526	-0.830033	2.50309	N	-	2.9421	0.735516	11.7685	N	2.94(0.74,11.77)	2.94(0.74,11.77)	2.94(2.56)	1.56(-0.83)	1.08(-1.51)	2.94(0.74)	N	N
General disorders and administration site conditions	10018065	Tissue disorders NEC	10007867	Ulcers NEC	10068760	Ulcer	10045285	2	17092	16184	117902058	0.852457	0.213157	3.40915	N	0.852475	0.213195	3.40867	N	0.0510609	N	-0.23024	-0.157623	-1.8238	1.50856	N	-	0.852493	0.213165	3.40929	N	0.85(0.21,3.41)	0.85(0.21,3.41)	0.85(0.05)	-0.23(-1.82)	-0.19(-2.78)	0.85(0.21)	N	N
Infections and infestations	10021881	Viral infectious disorders	10047438	Herpes viral infections	10019972	Herpes simplex	10019948	2	17092	12389	117905853	1.11362	0.278452	4.45371	N	1.1136	0.278494	4.45293	N	0.0231775	N	0.155213	0.10147	-1.56476	1.7677	N	-	1.11359	0.278445	4.45358	N	1.11(0.28,4.45)	1.11(0.28,4.45)	1.11(0.02)	0.16(-1.56)	0.12(-2.47)	1.11(0.28)	N	N
Reproductive system and breast disorders	10038604	Breast disorders	10006232	Breast signs and symptoms	10052767	Breast pain	10006298	2	17092	37263	117880979	0.370172	0.0925657	1.48032	N	0.370245	0.0925992	1.48038	N	2.14288	N	-1.43332	-1.09351	-2.75961	0.57258	N	-	0.370279	0.0925926	1.48075	N	0.37(0.09,1.48)	0.37(0.09,1.48)	0.37(2.14)	-1.43(-2.76)	-1.24(-3.83)	0.37(0.09)	N	N
Injury, poisoning and procedural complications	10022117	Injuries NEC	10022114	Abdominal and gastrointestinal injuries NEC	10083613	Tooth injury	10044043	2	17092	12978	117905264	1.06307	0.265815	4.25153	N	1.06306	0.265856	4.25081	N	0.00748201	N	0.0882156	0.0580794	-1.60814	1.7243	N	-	1.06305	0.265811	4.25146	N	1.06(0.27,4.25)	1.06(0.27,4.25)	1.06(0.01)	0.09(-1.61)	0.07(-2.52)	1.06(0.27)	N	N
Vascular disorders	10047065	Embolism and thrombosis	10014523	Peripheral embolism and thrombosis	10034572	Thrombophlebitis	10043570	2	17092	13247	117904995	1.04148	0.260417	4.16518	N	1.04148	0.260458	4.16449	N	0.00330356	N	0.0586225	0.0386888	-1.62753	1.7049	N	-	1.04147	0.260414	4.16514	N	1.04(0.26,4.17)	1.04(0.26,4.16)	1.04(0.00)	0.06(-1.63)	0.05(-2.55)	1.04(0.26)	N	N
Cardiac disorders	10007541	Cardiac valve disorders	10046973	Aortic valvular disorders	10002911	Aortic valve stenosis	10002918	2	17092	2432	117915810	5.67343	1.41795	22.7002	N	5.67288	1.41805	22.6943	N	7.69215	N	2.5031	1.14884	-0.518208	2.8159	N	-	5.66904	1.41686	22.6826	N	5.67(1.42,22.70)	5.67(1.42,22.69)	5.67(7.69)	2.50(-0.52)	1.55(-1.04)	5.67(1.42)	N	N
Skin and subcutaneous tissue disorders	10040785	Skin appendage conditions	10040798	Pilar disorders NEC	10035035	Hair growth abnormal	10019044	2	17092	9899	117908343	1.39377	0.348492	5.57427	N	1.39372	0.348537	5.57318	N	0.222424	N	0.47886	0.300852	-1.36543	1.96713	N	-	1.39364	0.348461	5.57376	N	1.39(0.35,5.57)	1.39(0.35,5.57)	1.39(0.22)	0.48(-1.37)	0.37(-2.22)	1.39(0.35)	N	N
Nervous system disorders	10029205	Spinal cord and nerve root disorders	10041543	Lumbar spinal cord and nerve root disorders	10052772	Sciatica	10039674	2	17092	18240	117900002	0.756356	0.189128	3.02479	N	0.756384	0.189166	3.02442	N	0.156934	N	-0.402758	-0.280705	-1.94687	1.38546	N	-	0.756411	0.189142	3.02501	N	0.76(0.19,3.02)	0.76(0.19,3.02)	0.76(0.16)	-0.40(-1.95)	-0.33(-2.92)	0.76(0.19)	N	N
Psychiatric disorders	10037175	Anxiety disorders and symptoms	10002861	Fear symptoms and phobic disorders (incl social phobia)	10068299	Social anxiety disorder	10041242	2	17092	1238	117917004	11.1453	2.78401	44.6186	N	11.1441	2.78416	44.6066	N	18.4382	N	3.47609	1.34632	-0.321724	3.01435	N	-	11.1278	2.77962	44.5483	Y	11.15(2.78,44.62)	11.14(2.78,44.61)	11.14(18.44)	3.48(-0.32)	1.88(-0.71)	11.13(2.78)	N	N
Renal and urinary disorders	10038359	Nephropathies	10029149	Glomerulonephritis and nephrotic syndrome	10018365	Glomerulonephritis	10018364	2	17092	3578	117914664	3.85624	0.963962	15.4266	N	3.85591	0.964034	15.4227	N	4.22827	N	1.94647	0.98177	-0.684954	2.64849	N	-	3.85432	0.963479	15.4189	N	3.86(0.96,15.43)	3.86(0.96,15.42)	3.86(4.23)	1.95(-0.68)	1.29(-1.30)	3.85(0.96)	Y	N
Skin and subcutaneous tissue disorders	10040785	Pigmentation disorders	10035023	Hyperpigmentation disorders	10020713	Skin hyperpigmentation	10040865	2	17092	18537	117899705	0.744235	0.186098	2.97632	N	0.744265	0.186135	2.97596	N	0.175753	N	-0.426057	-0.297648	-1.96381	1.36851	N	-	0.744293	0.186112	2.97655	N	0.74(0.19,2.98)	0.74(0.19,2.98)	0.74(0.18)	-0.43(-1.96)	-0.35(-2.94)	0.74(0.19)	N	N
Investigations	10022891	Water, electrolyte and mineral investigations	10047843	Mineral and electrolyte analyses	10027637	Serum ferritin increased	10040250	2	17092	6227	117912015	2.21573	0.553966	8.86236	N	2.21559	0.55402	8.86036	N	1.33351	N	1.14743	0.656647	-1.00978	2.32307	N	-	2.21519	0.553833	8.86023	N	2.22(0.55,8.86)	2.22(0.55,8.86)	2.22(1.33)	1.15(-1.01)	0.83(-1.76)	2.22(0.55)	N	N
Nervous system disorders	10029205	Neuromuscular disorders	10029317	Muscle tone abnormal	10028342	Serotonin syndrome	10040108	2	17092	22806	117895436	0.604902	0.151259	2.41907	N	0.604948	0.151295	2.41886	N	0.516019	N	-0.725034	-0.521459	-2.18759	1.14468	N	-	0.604983	0.151279	2.41939	N	0.60(0.15,2.42)	0.60(0.15,2.42)	0.60(0.52)	-0.73(-2.19)	-0.61(-3.20)	0.60(0.15)	Y	N
Infections and infestations	10021881	Infections - pathogen unspecified	10021879	Sepsis, bacteraemia, viraemia and fungaemia NEC	10040054	Septic shock	10040070	2	17092	42524	117875718	0.32436	0.0811104	1.29711	N	0.324439	0.0811433	1.29722	N	2.81425	N	-1.62384	-1.25588	-2.92197	0.410205	N	-	0.324471	0.0811381	1.29756	N	0.32(0.08,1.30)	0.32(0.08,1.30)	0.32(2.81)	-1.62(-2.92)	-1.41(-4.01)	0.32(0.08)	Y	N
Psychiatric disorders	10037175	Mood disorders and disturbances NEC	10027946	Emotional and mood disturbances NEC	10014556	Anger	10002368	2	17092	40326	117877916	0.342046	0.0855328	1.36784	N	0.342123	0.085566	1.36793	N	2.53084	N	-1.54728	-1.19025	-2.85634	0.475836	N	-	0.342156	0.0855602	1.36828	N	0.34(0.09,1.37)	0.34(0.09,1.37)	0.34(2.53)	-1.55(-2.86)	-1.34(-3.94)	0.34(0.09)	N	N
Injury, poisoning and procedural complications	10022117	Injuries NEC	10022114	Skin injuries NEC	10027699	Scar	10039580	2	17092	20338	117897904	0.678321	0.169617	2.7127	N	0.678358	0.169654	2.71241	N	0.305034	N	-0.559814	-0.396333	-2.06248	1.26982	N	-	0.67839	0.169634	2.71297	N	0.68(0.17,2.71)	0.68(0.17,2.71)	0.68(0.31)	-0.56(-2.06)	-0.46(-3.06)	0.68(0.17)	N	N
Gastrointestinal disorders	10017947	Gastrointestinal signs and symptoms	10018012	Gastrointestinal and abdominal pains (excl oral and throat)	10017926	Abdominal pain lower	10000084	2	17092	40449	117877793	0.341005	0.0852727	1.36368	N	0.341083	0.0853058	1.36377	N	2.5466	N	-1.55167	-1.19401	-2.86009	0.472083	N	-	0.341115	0.0853001	1.36412	N	0.34(0.09,1.36)	0.34(0.09,1.36)	0.34(2.55)	-1.55(-2.86)	-1.35(-3.94)	0.34(0.09)	N	N
Musculoskeletal and connective tissue disorders	10028395	Joint disorders	10023213	Arthropathies NEC	10003284	Polyarthritis	10036030	2	17092	6764	117911478	2.03981	0.509993	8.15859	N	2.03969	0.510045	8.15678	N	1.05967	N	1.02813	0.598812	-1.06758	2.26521	N	-	2.03938	0.509885	8.15688	N	2.04(0.51,8.16)	2.04(0.51,8.16)	2.04(1.06)	1.03(-1.07)	0.76(-1.84)	2.04(0.51)	Y	N
Eye disorders	10015919	Retina, choroid and vitreous haemorrhages and vascular disorders	10047060	Retinopathies NEC	10038932	Retinopathy	10038923	2	17092	4826	117913416	2.85899	0.714746	11.436	N	2.85877	0.714807	11.4333	N	2.41625	N	1.51501	0.819449	-0.847095	2.48599	N	-	2.858	0.714499	11.4321	N	2.86(0.71,11.44)	2.86(0.71,11.43)	2.86(2.42)	1.52(-0.85)	1.06(-1.53)	2.86(0.71)	Y	N
Investigations	10022891	Protein and chemistry analyses NEC	10037000	Chemistry analyses NEC	10008431	Renin decreased	10038557	2	17092	95	117918147	145.243	35.7977	589.296	N	145.226	35.7993	589.133	N	280.559	N	7.15231	1.56461	-0.126718	3.25594	N	-	142.252	35.0606	577.162	Y	145.24(35.80,589.30)	145.23(35.80,589.13)	145.23(280.56)	7.15(-0.13)	2.28(-0.31)	142.25(35.06)	N	N
Gastrointestinal disorders	10017947	Gastrointestinal signs and symptoms	10018012	Faecal abnormalities NEC	10016097	Faeces hard	10016101	2	17092	4786	117913456	2.88289	0.720718	11.5316	N	2.88267	0.72078	11.5289	N	2.45821	N	1.52701	0.824378	-0.84217	2.49093	N	-	2.88188	0.720466	11.5276	N	2.88(0.72,11.53)	2.88(0.72,11.53)	2.88(2.46)	1.53(-0.84)	1.07(-1.53)	2.88(0.72)	N	N
[truncated: 1,064 more rows]

## Sheet: SOC
SOC	SOC code	a（Target drugs - Target reports）	b（Target drugs - Other reports ）	c（Other drugs - Target reports）	d（Other drugs - Other reports）	High Level Term	HLT code	Preferred Term	PT code	a（Target drugs - Target reports）	b（Target drugs - Other reports ）	c（Other drugs - Target reports）	d（Other drugs - Other reports）	ROR	ROR（95%CI Lower）	ROR（95%CI Upper）	ROR（Y，N）	PRR	PRR（95%CI Lower）	PRR（95%CI Upper）	PRR（Y，N）	Chi-Square	MHRA（PRR）（Y，N）	IC	EIC	ROR(95% CI)	PRR(95% CI)	PRR(Chi_Square)	IC(IC025)	IC(IC025)(Noren)	EBGM(EBGM05)
[truncated: 28 more rows]
